# Supplementary material for: New Circulating Variants of SARS-CoV-2 in Asturias During the Period (2022–2024)
Source: Viruses. 2025 Nov 22;17(12):1531. doi: 10.3390/v17121531 (PMC12737691; doi:10.3390/v17121531)
Supplement: Supplementary file 1 [file viruses-17-01531-s001.zip]

Archive with 5 entries (5 files):
- supplementary  Table S1.xlsx
- supplementary  Table S2.xlsx
- supplementary  Table S3.xlsx
- supplementary  Table S4.xlsx
- Supplementary Table S5.xlsx
