# Supplementary material for: New Circulating Variants of SARS-CoV-2 in Asturias During the Period (2022–2024)
Source: Viruses. 2025 Nov 22;17(12):1531. doi: 10.3390/v17121531 (PMC12737691; doi:10.3390/v17121531)
Supplement: Supplementary file 1 [file viruses-17-01531-s001.zip › supplementary Table S1.xlsx]

## Sheet: 1721232518131.metadata
Table S1. Asturian sequences uploaded to GISAID database until July 2024
Accession Id	Date	Age	Sex	Pangolin lineage
EPI_ISL_710488	2020-03-05	unknown	unknown	A.5
EPI_ISL_654623	2020-03-06	70	Male	A.2
EPI_ISL_654621	2020-03-08	48	Female	A.5
EPI_ISL_654620	2020-03-09	42	Male	B.1
EPI_ISL_654616	2020-03-09	76	Male	B.1
EPI_ISL_654636	2020-03-10	19	Male	B.1
EPI_ISL_654635	2020-03-10	20	Male	B.1
EPI_ISL_654682	2020-03-11	68	Male	B.1
EPI_ISL_654637	2020-03-11	41	Female	A.2
EPI_ISL_654632	2020-03-11	34	Male	B.1
EPI_ISL_654643	2020-03-12	29	Male	B.1
EPI_ISL_654641	2020-03-12	62	Male	A.2
EPI_ISL_654640	2020-03-12	63	Female	B.1
EPI_ISL_654639	2020-03-12	38	Female	B.1
EPI_ISL_654642	2020-03-12	49	Male	B.1
EPI_ISL_654638	2020-03-12	71	Female	B.1
EPI_ISL_654644	2020-03-13	48	Female	B.1
EPI_ISL_710487	2020-03-13	unknown	unknown	A.2
EPI_ISL_654656	2020-03-13	46	Male	B.1
EPI_ISL_654655	2020-03-13	19	Male	B.1
EPI_ISL_654654	2020-03-13	57	Female	A.2
EPI_ISL_654653	2020-03-13	44	Male	B.1
EPI_ISL_654652	2020-03-13	21	Female	B.1.1
EPI_ISL_654651	2020-03-13	30	Female	B.1
EPI_ISL_654650	2020-03-13	54	Male	B
EPI_ISL_654649	2020-03-13	71	Male	B.1
EPI_ISL_654648	2020-03-13	56	Female	B.1
EPI_ISL_654647	2020-03-13	63	Female	B.1
EPI_ISL_654646	2020-03-13	34	Male	B.1
EPI_ISL_654645	2020-03-13	32	Male	B.1
EPI_ISL_654624	2020-03-13	70	Male	A.2
EPI_ISL_654672	2020-03-14	40	Male	B.1
EPI_ISL_654657	2020-03-14	33	Male	B.1
EPI_ISL_654673	2020-03-15	35	Male	B.1
EPI_ISL_654658	2020-03-19	51	Male	B.1
EPI_ISL_722241	2020-03-19	71	Male	B.31
EPI_ISL_654675	2020-03-19	44	Female	B.1
EPI_ISL_654659	2020-03-19	27	Male	B.1
EPI_ISL_654660	2020-03-21	62	Male	B.1
EPI_ISL_654617	2020-03-21	54	Male	B.1
EPI_ISL_654627	2020-03-23	65	Female	B.1
EPI_ISL_654683	2020-03-25	36	Male	B.1
EPI_ISL_710490	2020-03-25	unknown	unknown	B.1.1.406
EPI_ISL_654662	2020-03-25	52	Female	B.1.223
EPI_ISL_654661	2020-03-25	57	Female	B.1.223
EPI_ISL_710491	2020-03-27	unknown	unknown	B.1
EPI_ISL_710489	2020-03-28	unknown	unknown	B.31
EPI_ISL_654631	2020-03-30	44	Male	B.1
EPI_ISL_654665	2020-03-31	51	Female	B.1.1
EPI_ISL_654666	2020-03-31	75	Male	B.1
EPI_ISL_654664	2020-03-31	90	Female	B.1
EPI_ISL_654663	2020-03-31	75	Female	B.1
EPI_ISL_654667	2020-04-01	61	Male	B.1
EPI_ISL_654625	2020-04-01	89	Female	B.1
EPI_ISL_654676	2020-04-02	86	Female	B.1
EPI_ISL_654684	2020-04-03	93	Male	A.2
EPI_ISL_654677	2020-04-03	90	Female	B.1
EPI_ISL_654668	2020-04-07	77	Female	B.1
EPI_ISL_654622	2020-04-08	70	Male	B.1
EPI_ISL_654678	2020-04-10	85	Female	B.1
EPI_ISL_654679	2020-04-10	89	Female	B.1
EPI_ISL_654670	2020-04-12	83	Female	B.1
EPI_ISL_654669	2020-04-12	69	Female	B.1
EPI_ISL_654633	2020-04-13	89	Male	B.1
EPI_ISL_710492	2020-04-14	unknown	unknown	B.1
EPI_ISL_654634	2020-04-16	73	Male	B.1
EPI_ISL_654674	2020-04-19	73	Male	B.1
EPI_ISL_654629	2020-04-20	57	Male	B.1
EPI_ISL_654680	2020-04-21	87	Female	B.1
EPI_ISL_654619	2020-04-21	68	Male	B.1
EPI_ISL_654671	2020-04-23	89	Female	B.1
EPI_ISL_654681	2020-04-28	49	Female	B.1
EPI_ISL_654630	2020-05-06	51	Male	B.1.223
EPI_ISL_654628	2020-05-06	24	Female	B.1
EPI_ISL_462997	2020-05-30	unknown	unknown	B.1
EPI_ISL_462996	2020-05-30	unknown	unknown	B.1
EPI_ISL_462998	2020-05-30	unknown	unknown	B.1
EPI_ISL_462995	2020-05-30	unknown	unknown	B.1
EPI_ISL_462999	2020-05-30	unknown	unknown	B.1
EPI_ISL_463000	2020-05-30	unknown	unknown	B.1
EPI_ISL_1914381	2020-11-07	54	Female	B.1.177.32
EPI_ISL_1007833	2020-12-16	11	Female	B.1.177
EPI_ISL_993630	2020-12-29	58	Male	B.1.1.7
EPI_ISL_992956	2020-12-29	17	Female	B.1.1.7
EPI_ISL_964949	2021-01-03	17	Male	B.1.1.7
EPI_ISL_1020017	2021-01-04	60	Female	B.1.1.7
EPI_ISL_965033	2021-01-04	94	Male	B.1.1.7
EPI_ISL_965029	2021-01-04	17	Female	B.1.1.7
EPI_ISL_1007839	2021-01-08	72	Female	B.1.177
EPI_ISL_1007837	2021-01-08	19	Female	B.1.177
EPI_ISL_1007857	2021-01-08	1	Male	B.1.177.81
EPI_ISL_1007856	2021-01-08	52	Female	B.1.177
EPI_ISL_1007855	2021-01-08	9	Male	B.1.177.81
EPI_ISL_1007854	2021-01-08	30	Female	B.1.1.7
EPI_ISL_1007853	2021-01-08	23	Male	B.1.177
EPI_ISL_1007852	2021-01-08	42	Female	B.1.177.32
EPI_ISL_1007851	2021-01-08	20	Male	B.1.177
EPI_ISL_1007850	2021-01-08	70	Female	B.1.177
EPI_ISL_1007849	2021-01-08	38	Male	B.1.1.420
EPI_ISL_1007848	2021-01-08	54	Male	B.1.177.81
EPI_ISL_1007847	2021-01-08	1	Female	B.1.177
EPI_ISL_1007846	2021-01-08	42	Male	B.1.177
EPI_ISL_1007844	2021-01-08	89	Male	B.1.111
EPI_ISL_1007843	2021-01-08	41	Male	B.1.177
EPI_ISL_1007842	2021-01-08	56	Male	B.1.177
EPI_ISL_1007841	2021-01-08	27	Male	B.1.177
EPI_ISL_1007840	2021-01-08	29	Male	B.1.177
EPI_ISL_1007838	2021-01-08	20	Female	B.1.177
EPI_ISL_1007836	2021-01-08	22	Male	B.1.177
EPI_ISL_1007835	2021-01-08	18	Male	B.1.177
EPI_ISL_1007834	2021-01-08	49	Male	B.1.177
EPI_ISL_970179	2021-01-08	70	Female	B.1.1.7
EPI_ISL_1007845	2021-01-08	52	Male	B.1.177
EPI_ISL_974150	2021-01-11	87	Male	B.1.177
EPI_ISL_1225091	2021-01-18	38	Female	B.1.177
EPI_ISL_1098832	2021-01-18	51	Male	B.1.177
EPI_ISL_1225094	2021-01-19	54	Male	B.1.177
EPI_ISL_1225092	2021-01-19	47	Male	B.1.177
EPI_ISL_1225093	2021-01-19	76	Male	B.1.177
EPI_ISL_1225095	2021-01-20	59	Female	B.1.177
EPI_ISL_1225096	2021-01-21	58	Female	B.1.177
EPI_ISL_1225108	2021-01-21	80	Female	B.1.177
EPI_ISL_1225105	2021-01-23	88	Female	B.1.1.7
EPI_ISL_1225104	2021-01-23	28	Male	B.1.1.7
EPI_ISL_1225102	2021-01-23	12	Female	B.1.177
EPI_ISL_1225100	2021-01-23	32	Male	B.1.177
EPI_ISL_1225097	2021-01-23	51	Male	B.1.177
EPI_ISL_1225098	2021-01-23	42	Female	B.1.177.81
EPI_ISL_1225101	2021-01-23	29	Female	B.1.177
EPI_ISL_1225103	2021-01-23	9	Male	B.1.1.7
EPI_ISL_1225106	2021-01-23	85	Male	B.1.1.7
EPI_ISL_1225107	2021-01-23	63	Female	B.1.1.7
EPI_ISL_1225099	2021-01-23	61	Female	B.1.1.7
EPI_ISL_1020132	2021-01-29	45	Male	B.1.1.7
EPI_ISL_1020128	2021-01-29	2	Male	B.1.258
EPI_ISL_1020126	2021-01-29	10	Male	B.1.1.7
EPI_ISL_1020125	2021-01-29	6	Female	B.1.1.7
EPI_ISL_1020124	2021-01-29	55	Male	B.1.1.7
EPI_ISL_1020122	2021-01-29	5 months	Female	B.1.1.7
EPI_ISL_1020121	2021-01-29	52	Male	B.1.1.7
EPI_ISL_977417	2021-01-29	16	Male	B.1.1.7
EPI_ISL_974853	2021-01-29	40	Male	B.1.1.7
EPI_ISL_1020123	2021-01-29	7	Female	B.1.1.7
EPI_ISL_1020135	2021-01-29	56	Male	B.1.1.7
EPI_ISL_1020151	2021-01-30	22	Male	B.1.1.7
EPI_ISL_984683	2021-01-30	40	Female	B.1.1.7
EPI_ISL_984678	2021-01-30	28	Female	B.1.1.7
EPI_ISL_977510	2021-01-30	78	Male	B.1.1.7
EPI_ISL_977509	2021-01-30	88	Female	B.1.1.7
EPI_ISL_977506	2021-01-30	56	Female	B.1.1.7
EPI_ISL_977505	2021-01-30	46	Male	B.1.1.7
EPI_ISL_977502	2021-01-30	1 month	Female	B.1.1.7
EPI_ISL_977501	2021-01-30	87	Female	B.1.1.7
EPI_ISL_977507	2021-01-30	92	Female	B.1.1.7
EPI_ISL_1020154	2021-01-31	53	Female	B.1.1.7
EPI_ISL_1020145	2021-01-31	84	Male	B.1.1.7
EPI_ISL_977511	2021-01-31	59	Female	B.1.1.7
EPI_ISL_977512	2021-01-31	67	Female	B.1.1.7
EPI_ISL_1034303	2021-02-06	43	Female	B.1.1.7
EPI_ISL_1034190	2021-02-06	82	Female	B.1.177
EPI_ISL_1034153	2021-02-06	6	Male	B.1.177
EPI_ISL_1034151	2021-02-06	6	Female	B.1.177
EPI_ISL_1034150	2021-02-06	58	Female	B.1.1.7
EPI_ISL_1034149	2021-02-06	62	Male	B.1.258
EPI_ISL_1034148	2021-02-06	57	Female	B.1.1.7
EPI_ISL_1034147	2021-02-06	25	Female	B.1.1.7
EPI_ISL_1034146	2021-02-06	54	Female	B.1.160.30
EPI_ISL_1034145	2021-02-06	53	Male	B.1.160.30
EPI_ISL_1033162	2021-02-06	65	Male	B.1.1.7
EPI_ISL_1033159	2021-02-06	85	Male	B.1.1.7
EPI_ISL_1020305	2021-02-06	57	Male	B.1.1.7
EPI_ISL_1033161	2021-02-06	56	Male	B.1.177
EPI_ISL_1590018	2021-02-07	93	Female	B.1.177
EPI_ISL_1034230	2021-02-07	35	Female	B.1.1.7
EPI_ISL_1034229	2021-02-07	71	Female	B.1.1.7
EPI_ISL_1034228	2021-02-07	43	Female	B.1.1.7
EPI_ISL_1034227	2021-02-07	38	Female	B.1.1.7
EPI_ISL_1034211	2021-02-07	56	Male	B.1.1.7
EPI_ISL_1034210	2021-02-07	93	Female	B.1.1.7
EPI_ISL_1034209	2021-02-07	33	Female	B.1.1.7
EPI_ISL_1034195	2021-02-07	52	Female	B.1.177
EPI_ISL_1034194	2021-02-07	67	Female	B.1
EPI_ISL_1034193	2021-02-07	56	Female	B.1.177.81
EPI_ISL_1034192	2021-02-07	59	Female	B.1.177
EPI_ISL_1034191	2021-02-07	24	Female	B.1.177
EPI_ISL_1590019	2021-02-07	89	Female	B.1.177
EPI_ISL_1590024	2021-02-08	93	Female	B.1.177
EPI_ISL_1590023	2021-02-08	8	Female	B.1.1.7
EPI_ISL_1590022	2021-02-08	12	Male	B.1.1.7
EPI_ISL_1590020	2021-02-08	73	Female	B.1.1.7
EPI_ISL_1590021	2021-02-08	59	Female	B.1.1.7
EPI_ISL_1590028	2021-02-09	12	Male	B.1.177.32
EPI_ISL_1590025	2021-02-09	89	Male	B.1.177
EPI_ISL_1098842	2021-02-09	12	Male	B.1.177.32
EPI_ISL_1098841	2021-02-09	91	Male	B.1.177
EPI_ISL_1590027	2021-02-09	64	Female	B.1.177
EPI_ISL_1590030	2021-02-09	30	Male	B.1.1.7
EPI_ISL_1590026	2021-02-09	42	Male	B.1.1.7
EPI_ISL_1590031	2021-02-10	12	Male	B.1.1.7
EPI_ISL_1098843	2021-02-10	76	Male	B.1.1.7
EPI_ISL_1590032	2021-02-10	50	Female	B.1.1.7
EPI_ISL_1590029	2021-02-10	61	Male	B.1.1.7
EPI_ISL_1590035	2021-02-11	83	Male	B.1.177
EPI_ISL_1590037	2021-02-11	42	Male	B.1.177
EPI_ISL_1590038	2021-02-11	48	Female	B.1.1.7
EPI_ISL_1590036	2021-02-11	45	Female	B.1.177
EPI_ISL_1590033	2021-02-11	64	Female	B.1.1.7
EPI_ISL_1098871	2021-02-11	8	Male	B.1.1.7
EPI_ISL_1098870	2021-02-11	7	Male	B.1.177
EPI_ISL_1098869	2021-02-11	61	Male	B.1.177
EPI_ISL_1098868	2021-02-11	76	Male	B.1.177.32
EPI_ISL_1098867	2021-02-11	86	Female	B.1.177
EPI_ISL_1590034	2021-02-11	49	Female	B.1.1.7
EPI_ISL_1098891	2021-02-11	4 months	Male	B.1.1.7
EPI_ISL_1098896	2021-02-12	50	Male	B.1.177
EPI_ISL_1103544	2021-02-12	82	Female	B.1.177
EPI_ISL_1098898	2021-02-12	85	Female	B.1.214.3
EPI_ISL_1098894	2021-02-12	46	Male	B.1.177
EPI_ISL_1098892	2021-02-12	12	Male	B.1.177
EPI_ISL_1123388	2021-02-13	52	Male	B.1
EPI_ISL_1103554	2021-02-13	6	Male	B.1.1.7
EPI_ISL_1103553	2021-02-13	53	Male	B.1.1.7
EPI_ISL_1103551	2021-02-13	92	Female	B.1.1.7
EPI_ISL_1103549	2021-02-13	84	Female	B.1.1.7
EPI_ISL_1103548	2021-02-13	54	Female	B.1.177
EPI_ISL_1103546	2021-02-13	35	Female	B.1
EPI_ISL_1103545	2021-02-13	20	Female	B.1.177
EPI_ISL_1310778	2021-02-14	95	Female	B.1.177.32
EPI_ISL_1310779	2021-02-14	76	Male	B.1.177
EPI_ISL_1310781	2021-02-15	70	Male	B.1.214.3
EPI_ISL_1310780	2021-02-15	91	Male	B.1.177
EPI_ISL_1310782	2021-02-16	68	Male	B.1.177
EPI_ISL_1786032	2021-02-17	54	Male	B.1.1.7
EPI_ISL_1310783	2021-02-17	84	Male	B.1.177.81
EPI_ISL_1399180	2021-02-17	32	Male	B.1.177
EPI_ISL_1310784	2021-02-17	30	Female	B.1.1.7
EPI_ISL_1310786	2021-02-17	9 months	Male	B.1.177
EPI_ISL_1786033	2021-02-17	19	Male	B.1.1.7
EPI_ISL_1786031	2021-02-17	10	Female	B.1.177
EPI_ISL_1123364	2021-02-17	2 months	Male	B.1.177.81
EPI_ISL_1786034	2021-02-17	70	Female	B.1.177
EPI_ISL_1786038	2021-02-18	10	Female	B.1.1.7
EPI_ISL_1786037	2021-02-18	87	Male	B.1.177
EPI_ISL_1123414	2021-02-18	87	Male	B.1.177
EPI_ISL_1786039	2021-02-18	7	Female	B.1.177
EPI_ISL_1786041	2021-02-18	20	Female	B.1.1.7
EPI_ISL_1786035	2021-02-18	70	Female	B.1.575.1
EPI_ISL_1399228	2021-02-18	15	Female	B.1.177
EPI_ISL_1315638	2021-02-18	38	Male	B.1.1.7
EPI_ISL_1315636	2021-02-18	44	Male	B.1.1.7
EPI_ISL_1315635	2021-02-18	64	Female	B.1.177
EPI_ISL_1315634	2021-02-18	11	Male	B.1.1.7
EPI_ISL_1242040	2021-02-18	86	Female	B.1.177
EPI_ISL_1399229	2021-02-18	7	Female	B.1.177
EPI_ISL_1123413	2021-02-18	70	Female	B.1.575.1
EPI_ISL_1786040	2021-02-18	86	Female	B.1.1.7
EPI_ISL_1786036	2021-02-18	55	Male	B.1.1.7
EPI_ISL_1786043	2021-02-19	55	Female	B.1.177
EPI_ISL_1786045	2021-02-19	78	Female	B.1.1.7
EPI_ISL_1399257	2021-02-19	9	Female	B.1.177
EPI_ISL_1399247	2021-02-19	51	Male	B.1.177
EPI_ISL_1242451	2021-02-19	39	Male	B.1.1.7
EPI_ISL_1138056	2021-02-19	11	Female	B.1.177
EPI_ISL_1125577	2021-02-19	45	Male	B.1.1.7
EPI_ISL_1125210	2021-02-19	35	Female	B.1.1.7
EPI_ISL_1124087	2021-02-19	77	Female	B.1.575.1
EPI_ISL_1123376	2021-02-19	16	Male	B.1.575.1
EPI_ISL_1125886	2021-02-19	55	Female	B.1.177
EPI_ISL_1786042	2021-02-19	62	Male	B.1.1.7
EPI_ISL_1786044	2021-02-19	56	Female	B.1.1.7
EPI_ISL_1399248	2021-02-19	85	Female	B.1.177
EPI_ISL_1786049	2021-02-20	79	Female	B.1.1.7
EPI_ISL_1317214	2021-02-20	78	Male	B.1.177
EPI_ISL_1399258	2021-02-20	30	Male	B.1.177
EPI_ISL_1318202	2021-02-20	62	Male	B.1.1.7
EPI_ISL_1138409	2021-02-20	14	Female	B.1.1.7
EPI_ISL_1138408	2021-02-20	84	Female	B.1.1.7
EPI_ISL_1138407	2021-02-20	38	Female	B.1.1.7
EPI_ISL_1138405	2021-02-20	8	Female	B.1.1.7
EPI_ISL_1138296	2021-02-20	86	Male	B.1.177.32
EPI_ISL_1786050	2021-02-20	56	Male	B.1.1.7
EPI_ISL_1786046	2021-02-20	66	Female	B.1.1.7
EPI_ISL_1786048	2021-02-20	62	Male	B.1.1.7
EPI_ISL_1786047	2021-02-20	86	Male	B.1.177.32
EPI_ISL_1324478	2021-02-21	75	Male	B.1.1.7
EPI_ISL_1324618	2021-02-22	25	Female	B.1.177
EPI_ISL_1406186	2021-02-24	13	Female	B.1.177
EPI_ISL_1324654	2021-02-24	75	Female	B.1.177
EPI_ISL_1324652	2021-02-24	25	Male	B.1.177
EPI_ISL_1406188	2021-02-25	72	Female	B.1.177.32
EPI_ISL_1406193	2021-02-26	56	Female	B.1.1.7
EPI_ISL_1406190	2021-02-26	76	Female	B.1.177.32
EPI_ISL_1406196	2021-02-26	44	Male	B.1.214.3
EPI_ISL_1406191	2021-02-26	77	Male	B.1.177.32
EPI_ISL_1406198	2021-02-27	50	Male	B.1.177
EPI_ISL_1786051	2021-02-27	59	Female	B.1.1.7
EPI_ISL_1786052	2021-02-28	66	Female	B.1.1.7
EPI_ISL_1786054	2021-02-28	1	Female	B.1.1.7
EPI_ISL_1786053	2021-02-28	53	Female	B.1.1.7
EPI_ISL_1406203	2021-02-28	30	Male	B.1.1.7
EPI_ISL_1406200	2021-02-28	35	Female	B.1.177
EPI_ISL_1786057	2021-03-01	57	Female	B.1.1.7
EPI_ISL_1786056	2021-03-01	83	Male	B.1.1.7
EPI_ISL_1786055	2021-03-01	55	Female	B.1.1.7
EPI_ISL_1786058	2021-03-01	30	Male	B.1.1.7
EPI_ISL_1786061	2021-03-02	49	Female	B.1.1.7
EPI_ISL_1786059	2021-03-02	10	Female	B.1.1.7
EPI_ISL_1324735	2021-03-02	38	Male	B.1.1.7
EPI_ISL_1324734	2021-03-02	8	Male	B.1.1.7
EPI_ISL_1324733	2021-03-02	30	Male	B.1.1.7
EPI_ISL_1324655	2021-03-02	79	Female	B.1.1.7
EPI_ISL_1315582	2021-03-02	28	Male	B.1.177
EPI_ISL_1406240	2021-03-02	35	Male	B.1.1.7
EPI_ISL_1324656	2021-03-02	8	Male	B.1.1.7
EPI_ISL_1324731	2021-03-02	32	Female	B.1.1.7
EPI_ISL_1324732	2021-03-02	42	Female	B.1.1.7
EPI_ISL_1786060	2021-03-02	76	Male	B.1.1.7
EPI_ISL_1786065	2021-03-03	47	Female	B.1.1.7
EPI_ISL_1324737	2021-03-03	78	Male	B.1.177.32
EPI_ISL_1324736	2021-03-03	86	Female	B.1.1.7
EPI_ISL_1324738	2021-03-03	42	Male	B.1
EPI_ISL_1786064	2021-03-03	5	Female	B.1.1.7
EPI_ISL_1786063	2021-03-03	54	Female	B.1.1.7
EPI_ISL_1786062	2021-03-03	88	Male	B.1.1.7
EPI_ISL_1786066	2021-03-04	82	Female	B.1.1.7
EPI_ISL_1406276	2021-03-04	27	Female	B.1.1.7
EPI_ISL_1406273	2021-03-04	46	Male	B.1.1.7
EPI_ISL_1406272	2021-03-04	8	Female	B.1.1.7
EPI_ISL_1406248	2021-03-04	21	Male	B.1.1.7
EPI_ISL_1406245	2021-03-04	87	Male	B.1.177
EPI_ISL_1406275	2021-03-04	23	Male	B.1.1.7
EPI_ISL_1786067	2021-03-04	37	Male	B.1.1.7
EPI_ISL_1786068	2021-03-04	37	Male	B.1.1.7
EPI_ISL_1786069	2021-03-05	36	Female	B.1.1.7
EPI_ISL_1406283	2021-03-05	50	Male	B.1.177.32
EPI_ISL_1406279	2021-03-05	22	Male	B.1.177
EPI_ISL_1406387	2021-03-05	11	Male	B.1.1.7
EPI_ISL_1406285	2021-03-05	5	Male	B.1.1.7
EPI_ISL_1406280	2021-03-05	77	Male	B.1.177.32
EPI_ISL_1406291	2021-03-05	40	Female	B.1.1.7
EPI_ISL_1406284	2021-03-05	75	Female	B.1.177.32
EPI_ISL_1406282	2021-03-05	62	Female	B.1.1.7
EPI_ISL_1406278	2021-03-05	24	Female	B.1.177
EPI_ISL_1324768	2021-03-05	35	Female	B.1.1.7
EPI_ISL_1406398	2021-03-06	39	Female	B.1.1.7
EPI_ISL_1406396	2021-03-06	23	Male	B.1.177
EPI_ISL_1406390	2021-03-06	87	Male	B.1.177
EPI_ISL_1406388	2021-03-06	65	Male	B.1.1.7
EPI_ISL_1406392	2021-03-06	74	Female	B.1.1.7
EPI_ISL_1406389	2021-03-06	48	Male	B.1.177
EPI_ISL_1406407	2021-03-07	80	Male	B.1.177.32
EPI_ISL_1406408	2021-03-08	48	Female	B.1.177.32
EPI_ISL_1406411	2021-03-10	7	Male	B.1
EPI_ISL_1406409	2021-03-10	70	Female	B.1.1.7
EPI_ISL_1406410	2021-03-10	13	Male	B.1.1.374
EPI_ISL_1406418	2021-03-12	55	Female	B.1.1.7
EPI_ISL_1406293	2021-03-12	21	Male	B.1.1.7
EPI_ISL_1406417	2021-03-12	87	Male	B.1.1.7
EPI_ISL_1406419	2021-03-13	42	Male	B.1.177
EPI_ISL_1406425	2021-03-15	49	Male	B.1.1.7
EPI_ISL_1406424	2021-03-15	59	Female	B.1.1.7
EPI_ISL_1406423	2021-03-15	75	Female	B.1.1.7
EPI_ISL_1406421	2021-03-15	19	Male	B.1.1.7
EPI_ISL_1406422	2021-03-15	51	Female	B.1.1.7
EPI_ISL_1406420	2021-03-15	42	Female	B.1.1.7
EPI_ISL_1406430	2021-03-16	88	Female	B.1.1.7
EPI_ISL_1406429	2021-03-16	16	Female	B.1.1.7
EPI_ISL_1406428	2021-03-16	36	Male	B.1.1.7
EPI_ISL_1406426	2021-03-16	68	Female	B.1.1.7
EPI_ISL_1406427	2021-03-16	44	Male	B.1.1.7
EPI_ISL_1406431	2021-03-17	5	Female	B.1.1.7
EPI_ISL_1310785	2021-03-17	15	Female	B.1.177
EPI_ISL_2149095	2021-03-18	65	Female	B.1.1.7
EPI_ISL_2149096	2021-03-18	73	Female	B.1.1.7
EPI_ISL_2149094	2021-03-18	92	Male	B.1.1.7
EPI_ISL_2149093	2021-03-18	34	Female	B.1.1.7
EPI_ISL_2149092	2021-03-18	40	Male	B.1.1.7
EPI_ISL_2149091	2021-03-18	29	Male	B.1.1.7
EPI_ISL_1406463	2021-03-18	42	Female	B.1.1.7
EPI_ISL_1406432	2021-03-18	43	Male	B.1.1.7
EPI_ISL_2149098	2021-03-19	73	Female	B.1.1.7
EPI_ISL_2149097	2021-03-19	46	Female	B.1.1.7
EPI_ISL_1406598	2021-03-19	33	Male	P.1
EPI_ISL_1406689	2021-03-19	31	Male	P.1
EPI_ISL_2149100	2021-03-20	68	Male	B.1.1.7
EPI_ISL_2149099	2021-03-20	66	Female	B.1.1.7
EPI_ISL_1472108	2021-03-20	58	Male	B.1.1.7
EPI_ISL_2149102	2021-03-21	44	Female	B.1.1.7
EPI_ISL_2149101	2021-03-21	64	Male	B.1.1.7
EPI_ISL_2149105	2021-03-22	61	Female	B.1.1.7
EPI_ISL_2149106	2021-03-22	55	Male	B.1.1.7
EPI_ISL_2149107	2021-03-22	50	Male	B.1.1.7
EPI_ISL_2149104	2021-03-22	85	Male	B.1.1.7
EPI_ISL_2149103	2021-03-22	20	Female	B.1.1.7
EPI_ISL_1673277	2021-03-24	48	Female	B.1.177
EPI_ISL_1673278	2021-03-25	39	Male	P.1
EPI_ISL_1673279	2021-03-26	33	Female	P.1.15
EPI_ISL_1673281	2021-03-28	46	Male	P.1.15
EPI_ISL_1673282	2021-03-29	39	Male	P.1
EPI_ISL_1673290	2021-03-30	43	Female	P.1.15
EPI_ISL_1673291	2021-03-31	55	Male	B.1.1.7
EPI_ISL_1673294	2021-03-31	26	Male	P.1.15
EPI_ISL_2465911	2021-04-01	46	Female	B.1.1.7
EPI_ISL_2465912	2021-04-01	65	Male	B.1.1.7
EPI_ISL_1673298	2021-04-01	57	Male	B.1.177
EPI_ISL_1673295	2021-04-01	40	Female	P.1.15
EPI_ISL_1673301	2021-04-02	70	Male	B.1.351
EPI_ISL_1673308	2021-04-03	50	Female	B.1.177
EPI_ISL_2465913	2021-04-03	57	Male	B.1.1.7
EPI_ISL_1673303	2021-04-03	56	Female	P.1.15
EPI_ISL_1673305	2021-04-03	43	Male	P.1.15
EPI_ISL_1673306	2021-04-03	53	Female	B.1.1.7
EPI_ISL_2465915	2021-04-04	50	Female	B.1.1.7
EPI_ISL_2465914	2021-04-04	35	Female	B.1.1.7
EPI_ISL_2465916	2021-04-04	70	Male	B.1.1.7
EPI_ISL_1673335	2021-04-04	43	Male	P.1.15
EPI_ISL_1673333	2021-04-04	52	Female	B.1.1.7
EPI_ISL_1673310	2021-04-04	40	Male	B.1.1.7
EPI_ISL_2465917	2021-04-05	29	Female	B.1.1.7
EPI_ISL_1673685	2021-04-05	10	Male	P.1.15
EPI_ISL_1673684	2021-04-05	30	Male	B.1.1.7
EPI_ISL_1673681	2021-04-05	66	Male	B.1.1.7
EPI_ISL_1673675	2021-04-05	70	Male	B.1.1.7
EPI_ISL_1673667	2021-04-05	44	Male	P.1.15
EPI_ISL_1673665	2021-04-05	33	Male	B.1.1.7
EPI_ISL_1673682	2021-04-05	19	Female	B.1.1.7
EPI_ISL_1673674	2021-04-05	51	Female	B.1.1.7
EPI_ISL_1673669	2021-04-05	48	Male	B.1.1.7
EPI_ISL_1673663	2021-04-05	20	Female	B.1.1.7
EPI_ISL_1913066	2021-04-06	48	Female	P.1.15
EPI_ISL_2465918	2021-04-06	54	Female	B.1.1.7
EPI_ISL_1701313	2021-04-06	48	Female	P.1.15
EPI_ISL_1701312	2021-04-06	83	Female	P.1.15
EPI_ISL_1913063	2021-04-06	44	Male	P.1.15
EPI_ISL_1701316	2021-04-07	68	Female	B.1.1.7
EPI_ISL_1701335	2021-04-07	11	Male	B.1.1.7
EPI_ISL_1701388	2021-04-07	21	Male	B.1.1.7
EPI_ISL_1701389	2021-04-07	58	Female	B.1.1.7
EPI_ISL_1701387	2021-04-07	71	Female	B.1.1.7
EPI_ISL_1701381	2021-04-07	54	Female	B.1.1.7
EPI_ISL_1701395	2021-04-07	38	Female	B.1.1.7
EPI_ISL_1701392	2021-04-07	19	Female	B.1.1.7
EPI_ISL_1701390	2021-04-07	33	Female	B.1.1.7
EPI_ISL_2465919	2021-04-07	75	Male	B.1.1.7
EPI_ISL_1701386	2021-04-07	21	Female	B.1.1.7
EPI_ISL_1701315	2021-04-07	56	Female	B.1.1.7
EPI_ISL_1701314	2021-04-07	21	Male	P.1.15
EPI_ISL_1701393	2021-04-07	37	Female	B.1.1.7
EPI_ISL_1701351	2021-04-07	38	Female	B.1.1.7
EPI_ISL_1701425	2021-04-07	36	Male	B.1.1.7
EPI_ISL_1701615	2021-04-08	45	Male	B.1.1.7
EPI_ISL_1701674	2021-04-08	72	Female	B.1.1.7
EPI_ISL_1719866	2021-04-08	25	Male	B.1.1.7
EPI_ISL_2465920	2021-04-08	1	Female	B.1.1.7
EPI_ISL_1701664	2021-04-08	45	Female	B.1.1.7
EPI_ISL_1701663	2021-04-08	76	Female	B.1.1.7
EPI_ISL_1913068	2021-04-08	8	Female	B.1.1.7
EPI_ISL_1701678	2021-04-10	58	Female	B.1.1.7
EPI_ISL_1913073	2021-04-10	55	Female	B.1.1.7
EPI_ISL_1913071	2021-04-10	35	Female	B.1.1.7
EPI_ISL_1701677	2021-04-10	63	Male	B.1.1.7
EPI_ISL_1701676	2021-04-10	72	Male	B.1.1.7
EPI_ISL_1701675	2021-04-10	52	Male	B.1.1.7
EPI_ISL_1913076	2021-04-11	63	Male	B.1.351
EPI_ISL_1913214	2021-04-11	52	Male	B.1.1.7
EPI_ISL_2465921	2021-04-12	66	Male	B.1.1.7
EPI_ISL_1913254	2021-04-12	51	Male	B.1.1.7
EPI_ISL_1913252	2021-04-12	46	Female	B.1
EPI_ISL_2465923	2021-04-13	6	Female	B.1.1.7
EPI_ISL_2465922	2021-04-13	11	Male	B.1.1.7
EPI_ISL_1913255	2021-04-13	56	Male	B.1.1.7
EPI_ISL_1913676	2021-04-13	58	Male	B.1.1.7
EPI_ISL_2465924	2021-04-14	77	Female	B.1.1.7
EPI_ISL_1914290	2021-04-14	55	Male	B.1.1.7
EPI_ISL_1914288	2021-04-14	25	Female	B.1.1.7
EPI_ISL_1914275	2021-04-14	51	Male	P.1.15
EPI_ISL_1914233	2021-04-14	39	Female	P.1.15
EPI_ISL_1914283	2021-04-14	32	Female	B.1.1.7
EPI_ISL_2352021	2021-04-15	10	Female	B.1.1.7
EPI_ISL_2238699	2021-04-16	unknown	unknown	B.1.1.7
EPI_ISL_2465925	2021-04-16	28	Female	B.1.1.7
EPI_ISL_1914379	2021-04-17	80	Female	P.1.16
EPI_ISL_2465926	2021-04-18	41	Female	B.1.1.7
EPI_ISL_1914380	2021-04-18	58	Female	B.1.1.7
EPI_ISL_2465928	2021-04-19	57	Male	B.1.1.7
EPI_ISL_2465927	2021-04-19	36	Male	B.1.1.7
EPI_ISL_2365406	2021-04-19	17	Male	B.1.1.7
EPI_ISL_2238700	2021-04-22	37	Female	B.1.1.7
EPI_ISL_2465929	2021-04-22	62	Male	B.1.1.7
EPI_ISL_2465930	2021-04-23	6	Male	B.1.1.7
EPI_ISL_2465931	2021-04-24	56	Male	B.1.1.7
EPI_ISL_2238702	2021-04-25	18	Male	B.1.1.7
EPI_ISL_2238701	2021-04-25	30	Male	B.1.1.1
EPI_ISL_2365418	2021-04-26	51	Female	C.37
EPI_ISL_2365425	2021-04-28	15	Male	B.1.1.7
EPI_ISL_2365420	2021-04-28	15	Male	C.37
EPI_ISL_2365419	2021-04-28	50	Male	P.1
EPI_ISL_2238704	2021-04-29	38	Female	P.1
EPI_ISL_2238703	2021-04-29	unknown	Female	P.1
EPI_ISL_2238705	2021-04-30	5	Male	B.1.1.7
EPI_ISL_2238707	2021-05-01	11	Female	B.1.1.7
EPI_ISL_2238706	2021-05-01	45	Female	B.1.1.7
EPI_ISL_3906368	2021-05-01	57	Male	B.1.1.7
EPI_ISL_3906367	2021-05-01	33	Male	B.1.1.7
EPI_ISL_2238725	2021-05-03	41	Male	B.1.1.7
EPI_ISL_2238724	2021-05-03	67	Male	B.1.1.7
EPI_ISL_2238721	2021-05-03	24	Male	B.1.1.7
EPI_ISL_2238720	2021-05-03	14	Male	P.1
EPI_ISL_3906361	2021-05-03	60	Female	B.1.1.7
EPI_ISL_2239958	2021-05-03	34	Male	B.1.1.7
EPI_ISL_2240802	2021-05-04	65	Female	B.1.1.7
EPI_ISL_2240730	2021-05-04	16	Male	B.1.1.7
EPI_ISL_2240729	2021-05-04	58	Male	B.1.1.7
EPI_ISL_2240676	2021-05-04	58	Female	B.1.1.7
EPI_ISL_2240421	2021-05-04	45	Female	B.1.1.1
EPI_ISL_2240232	2021-05-04	12	Male	B.1.1.7
EPI_ISL_2240803	2021-05-04	12	Female	B.1.1.7
EPI_ISL_2240804	2021-05-04	44	Female	B.1.1.7
EPI_ISL_3906407	2021-05-05	27	Female	B.1.1.7
EPI_ISL_2662822	2021-05-05	17	Male	P.1
EPI_ISL_3906369	2021-05-05	46	Male	B.1.1.7
EPI_ISL_2407652	2021-05-05	17	Female	P.1
EPI_ISL_2662823	2021-05-05	27	Male	B.1.1.7
EPI_ISL_3906365	2021-05-06	21	Male	B.1.1.7
EPI_ISL_2662825	2021-05-06	43	Female	B.1.1.7
EPI_ISL_2662995	2021-05-07	34	Male	C.37
EPI_ISL_2662826	2021-05-07	61	Male	B.1.1.7
EPI_ISL_2663463	2021-05-08	49	Male	B.1.1.7
EPI_ISL_2663407	2021-05-08	48	Female	B.1.1.7
EPI_ISL_2663406	2021-05-08	46	Female	B.1.1.7
EPI_ISL_2663404	2021-05-08	6	Male	B.1.1.7
EPI_ISL_2663335	2021-05-08	54	Male	B.1.1.7
EPI_ISL_2663317	2021-05-08	45	Male	B.1.1.7
EPI_ISL_2663316	2021-05-08	51	Male	B.1.1.7
EPI_ISL_2663242	2021-05-08	35	Female	B.1.1.7
EPI_ISL_2663241	2021-05-08	20	Male	B.1.1.7
EPI_ISL_2663193	2021-05-08	32	Female	B.1.1.7
EPI_ISL_2662996	2021-05-08	59	Male	B.1.1.7
EPI_ISL_2662997	2021-05-08	62	Male	B.1.1.7
EPI_ISL_2663255	2021-05-08	32	Male	B.1.1.7
EPI_ISL_2663325	2021-05-08	46	Female	B.1.1.7
EPI_ISL_2662998	2021-05-08	27	Female	B.1.1.7
EPI_ISL_2663405	2021-05-08	7	Male	B.1.1.7
EPI_ISL_2663192	2021-05-08	42	Male	B.1.1.7
EPI_ISL_2663464	2021-05-09	11	unknown	B.1.1.7
EPI_ISL_3906398	2021-05-10	55	Female	B.1.1.7
EPI_ISL_2663466	2021-05-10	45	Female	B.1.1.7
EPI_ISL_2663467	2021-05-12	53	Female	C.37
EPI_ISL_2663468	2021-05-13	44	Male	B.1.575
EPI_ISL_3906386	2021-05-14	40	Female	B.1.1.7
EPI_ISL_2812235	2021-05-15	7	Male	B.1.575
EPI_ISL_2812234	2021-05-15	63	Male	B.1.575
EPI_ISL_2812233	2021-05-15	41	Female	B.1.575
EPI_ISL_2663469	2021-05-15	32	Female	B.1.621.1
EPI_ISL_2352023	2021-05-16	48	Male	B.1.1.7
EPI_ISL_3906352	2021-05-17	27	Female	B.1.1.7
EPI_ISL_3906384	2021-05-18	42	Male	B.1.1.7
EPI_ISL_3906395	2021-05-19	15	Male	B.1.1.7
EPI_ISL_2812439	2021-05-21	45	Female	P.1
EPI_ISL_2812290	2021-05-21	40	Male	P.1
EPI_ISL_2812440	2021-05-21	88	Male	B.1.1.7
EPI_ISL_3906403	2021-05-22	43	Female	B.1.1.7
EPI_ISL_3906357	2021-05-23	17	Female	B.1.1.7
EPI_ISL_3906351	2021-05-23	19	Male	B.1.1.7
EPI_ISL_2812441	2021-05-23	71	Male	B.1.1.7
EPI_ISL_2812536	2021-05-23	63	Male	B.1.575
EPI_ISL_2812535	2021-05-23	66	Female	C.37
EPI_ISL_2812578	2021-05-25	25	Male	B.1.1.7
EPI_ISL_2812577	2021-05-25	23	Male	B.1.1.7
EPI_ISL_2812538	2021-05-25	68	Male	B.1.1.7
EPI_ISL_2812537	2021-05-25	73	Male	B.1.1.7
EPI_ISL_2608290	2021-05-25	4	Male	B.1.1.7
EPI_ISL_2812647	2021-05-26	61	Female	P.1
EPI_ISL_2608291	2021-05-26	13	Male	P.1
EPI_ISL_2812653	2021-05-27	64	Male	B.1.1.7
EPI_ISL_2812652	2021-05-27	50	Female	B.1.1.7
EPI_ISL_2812650	2021-05-27	13	Male	P.1
EPI_ISL_2812648	2021-05-27	37	Female	B.1.1.7
EPI_ISL_2812649	2021-05-27	48	Female	B.1.1.7
EPI_ISL_3906410	2021-05-28	48	Male	B.1.1.7
EPI_ISL_3906402	2021-05-29	38	Male	B.1.1.7
EPI_ISL_2812707	2021-05-30	12	Male	P.1
EPI_ISL_2812682	2021-05-30	19	Male	B.1.1.7
EPI_ISL_2812705	2021-05-30	30	Male	B.1.1.7
EPI_ISL_2812708	2021-05-31	29	Female	B.1.1.7
EPI_ISL_2812709	2021-05-31	12	Female	P.1
EPI_ISL_2812922	2021-06-01	27	Male	B.1.1.7
EPI_ISL_2812921	2021-06-01	18	Male	B.1.1.7
EPI_ISL_2812923	2021-06-01	38	Male	B.1.1.7
EPI_ISL_2812920	2021-06-01	36	Female	B.1.1.7
EPI_ISL_2812786	2021-06-01	80	Female	B.1.1.7
EPI_ISL_2812788	2021-06-01	65	Female	B.1.1.7
EPI_ISL_2812787	2021-06-01	49	Female	B.1.1.7
EPI_ISL_2925673	2021-06-02	60	Female	AY.71
EPI_ISL_2925677	2021-06-03	13	Female	P.1
EPI_ISL_2925676	2021-06-03	13	Male	P.1
EPI_ISL_2925675	2021-06-03	14	Female	P.1
EPI_ISL_2925678	2021-06-03	38	Male	B.1.621.1
EPI_ISL_2925680	2021-06-06	35	Male	B.1.1.7
EPI_ISL_2925679	2021-06-06	43	Female	B.1.1.7
EPI_ISL_2925684	2021-06-07	26	Male	B.1.1.7
EPI_ISL_2925683	2021-06-07	37	Male	B.1.1.7
EPI_ISL_2925682	2021-06-07	25	Male	B.1.1.7
EPI_ISL_2925681	2021-06-07	12	Male	B.1.1.7
EPI_ISL_2925738	2021-06-08	3	Female	AY.71
EPI_ISL_2925737	2021-06-08	5	Male	AY.71
EPI_ISL_2925692	2021-06-08	73	Female	AY.71
EPI_ISL_2925690	2021-06-08	73	Female	B.1.1.7
EPI_ISL_2925689	2021-06-08	5	Female	B.1.1.7
EPI_ISL_2925687	2021-06-08	12	Female	B.1.1.7
EPI_ISL_2925686	2021-06-08	54	Female	B.1.1.7
EPI_ISL_2932594	2021-06-09	52	Female	AY.71
EPI_ISL_2925742	2021-06-09	27	Female	AY.71
EPI_ISL_2925741	2021-06-09	32	Female	P.1.17
EPI_ISL_2925740	2021-06-09	46	Male	B.1.351.5
EPI_ISL_2925739	2021-06-09	64	Female	B.1.1.7
EPI_ISL_3076905	2021-06-09	33	Female	AY.71
EPI_ISL_3076916	2021-06-10	4	Female	AY.71
EPI_ISL_3076912	2021-06-10	30	Female	AY.71
EPI_ISL_3076907	2021-06-10	43	Male	AY.71
EPI_ISL_3076909	2021-06-10	42	Male	AY.71
EPI_ISL_3076919	2021-06-11	3	Male	AY.71
EPI_ISL_3076918	2021-06-11	37	Female	AY.71
EPI_ISL_3076923	2021-06-12	74	Female	AY.71
EPI_ISL_3076926	2021-06-12	26	Female	P.1
EPI_ISL_3076932	2021-06-13	47	Male	B.1.1.7
EPI_ISL_3076936	2021-06-13	49	Female	B.1.1.7
EPI_ISL_3076938	2021-06-14	26	Male	P.1
EPI_ISL_3076940	2021-06-14	39	Male	P.1
EPI_ISL_3076942	2021-06-14	39	Male	AY.71
EPI_ISL_3092056	2021-06-14	34	Female	AY.71
EPI_ISL_3092057	2021-06-15	12	Male	AY.71
EPI_ISL_3092090	2021-06-16	23	Male	B.1.617.2
EPI_ISL_3092059	2021-06-16	56	Female	AY.5.5
EPI_ISL_3092058	2021-06-16	46	Male	B.1.617.2
EPI_ISL_3092575	2021-06-16	42	Male	B.1.1.7
EPI_ISL_3092431	2021-06-16	60	Female	B.1.351.5
EPI_ISL_3092453	2021-06-18	34	Male	AY.71
EPI_ISL_3092576	2021-06-19	70	Female	B.1.1.7
EPI_ISL_3092577	2021-06-20	63	Male	B.1.621
EPI_ISL_3092455	2021-06-20	26	Female	AY.124
EPI_ISL_3092454	2021-06-20	26	Male	AY.5
EPI_ISL_3092578	2021-06-20	18	Male	B.1.1.7
EPI_ISL_3093276	2021-06-21	52	Female	AY.71
EPI_ISL_3092580	2021-06-21	21	Female	AY.46
EPI_ISL_3092579	2021-06-21	61	Male	P.1
EPI_ISL_3092581	2021-06-21	34	Male	B.1.351.5
EPI_ISL_3092614	2021-06-21	29	Male	AY.71
EPI_ISL_3093958	2021-06-21	34	Male	B.1.1.7
EPI_ISL_3095193	2021-06-21	33	Male	AY.71
EPI_ISL_3098443	2021-06-23	57	Female	B.1.617.2
EPI_ISL_3098444	2021-06-23	62	Male	B.1.351.5
EPI_ISL_3098446	2021-06-24	35	Male	B.1.1.7
EPI_ISL_3098449	2021-06-25	8	Male	B.1.1.7
EPI_ISL_3098448	2021-06-25	56	Female	B.1.1.7
EPI_ISL_3098447	2021-06-25	83	Male	AY.122
EPI_ISL_3092456	2021-06-25	47	Female	B.1.1.7
EPI_ISL_3098458	2021-06-26	45	Male	AY.42
EPI_ISL_3098457	2021-06-26	56	Male	B.1.1.7
EPI_ISL_3098455	2021-06-26	25	Male	AY.124
EPI_ISL_3098453	2021-06-26	65	Male	B.1.1.7
EPI_ISL_3098450	2021-06-26	30	Female	B.1.351.5
EPI_ISL_3092460	2021-06-28	29	Male	C.37.1
EPI_ISL_3092458	2021-06-28	43	Female	B.1.617.2
EPI_ISL_3092459	2021-06-28	48	Male	B.1.1.7
EPI_ISL_3239898	2021-06-29	17	Male	C.37.1
EPI_ISL_3239900	2021-06-29	28	Male	C.37.1
EPI_ISL_3239901	2021-06-29	23	Male	AY.43
EPI_ISL_3098461	2021-06-29	21	Male	B.1.351.5
EPI_ISL_3098460	2021-06-29	68	Female	AY.122
EPI_ISL_3092463	2021-06-29	24	Female	B.1.1.7
EPI_ISL_3092462	2021-06-29	25	Female	B.1.1.7
EPI_ISL_3092465	2021-06-29	33	Female	B.1.1.7
EPI_ISL_3092461	2021-06-29	32	Male	C.37.1
EPI_ISL_3098463	2021-06-29	67	Male	AY.122
EPI_ISL_3098459	2021-06-29	22	Male	B.1.1.7
EPI_ISL_3239906	2021-06-30	23	Male	AY.98.1
EPI_ISL_3239908	2021-06-30	20	Male	AY.43
EPI_ISL_3239909	2021-06-30	44	Male	AY.4
EPI_ISL_3239902	2021-06-30	44	Male	AY.42
EPI_ISL_3239903	2021-06-30	13	Female	AY.4
EPI_ISL_3239904	2021-06-30	36	Female	AY.4
EPI_ISL_3239905	2021-06-30	31	Male	B.1.1.7
EPI_ISL_3239910	2021-07-01	22	Female	B.1.1.7
EPI_ISL_3239912	2021-07-01	42	Female	B.1.1.7
EPI_ISL_3239913	2021-07-02	31	Male	AY.4
EPI_ISL_3239915	2021-07-03	66	Male	C.37.1
EPI_ISL_3247166	2021-07-03	79	Female	B.1.621
EPI_ISL_3247173	2021-07-03	17	Female	AY.43
EPI_ISL_3247175	2021-07-05	15	Male	B.1.1.7
EPI_ISL_3247174	2021-07-06	15	Male	C.37.1
EPI_ISL_3247177	2021-07-06	22	Male	C.37.1
EPI_ISL_4193924	2021-07-07	18	Female	AY.43
EPI_ISL_4193925	2021-07-08	26	Male	B.1.621.1
EPI_ISL_2925735	2021-07-08	5	Female	AY.71
EPI_ISL_4193926	2021-07-08	21	Female	AY.43
EPI_ISL_4193927	2021-07-10	19	Male	AY.43
EPI_ISL_4193928	2021-07-10	46	Female	B.1.351.5
EPI_ISL_4193936	2021-07-11	19	Male	B.1.1.7
EPI_ISL_4193935	2021-07-11	51	Female	B.1.1.7
EPI_ISL_4193934	2021-07-11	59	Female	AY.43
EPI_ISL_4193933	2021-07-11	20	Male	AY.43
EPI_ISL_4193929	2021-07-11	20	Male	AY.43
EPI_ISL_4193932	2021-07-11	23	Female	AY.43
EPI_ISL_4193930	2021-07-11	22	Female	AY.43
EPI_ISL_4193931	2021-07-11	30	Male	AY.9.2
EPI_ISL_3247176	2021-07-13	13	Female	AY.42
EPI_ISL_4193938	2021-07-13	26	Male	C.37.1
EPI_ISL_4193937	2021-07-13	21	Male	C.37.1
EPI_ISL_4193939	2021-07-15	23	Male	C.37.1
EPI_ISL_4193940	2021-07-15	44	Female	AY.20
EPI_ISL_4193942	2021-07-16	18	Male	B.1.351.5
EPI_ISL_4193941	2021-07-16	32	Female	B.1.351.5
EPI_ISL_4193947	2021-07-17	38	Female	AY.26
EPI_ISL_4193946	2021-07-17	35	Male	AY.9.2
EPI_ISL_4193945	2021-07-17	40	Female	AY.42
EPI_ISL_4193944	2021-07-17	81	Male	AY.43
EPI_ISL_4193943	2021-07-17	43	Male	AY.43
EPI_ISL_4193948	2021-07-17	14	Female	AY.43
EPI_ISL_4193949	2021-07-17	28	Male	AY.36
EPI_ISL_3098441	2021-07-22	31	Female	B.1.351.5
EPI_ISL_3667231	2021-07-23	56	Male	B.1.1.7
EPI_ISL_3667215	2021-07-23	32	Male	B.1.1.7
EPI_ISL_3667213	2021-07-25	22	Male	B.1.1.7
EPI_ISL_4193950	2021-07-26	36	Female	AY.9.2
EPI_ISL_4193951	2021-07-28	45	Male	B.1.1.7
EPI_ISL_4193952	2021-07-29	24	Female	B.1.1.7
EPI_ISL_4193957	2021-07-30	60	Female	AY.9.2
EPI_ISL_4193956	2021-07-30	37	Male	B.1.621
EPI_ISL_4193955	2021-07-30	27	Male	B.1.621
EPI_ISL_4193954	2021-07-30	25	Male	AY.30
EPI_ISL_4193953	2021-07-30	29	Male	AY.30
EPI_ISL_4193958	2021-07-30	14	Female	AY.43
EPI_ISL_4193961	2021-07-31	16	Male	AY.43
EPI_ISL_4193966	2021-07-31	43	Female	B.1.351.5
EPI_ISL_4193963	2021-07-31	26	Male	AY.42
EPI_ISL_4193962	2021-07-31	72	Male	B.1.351.5
EPI_ISL_4193959	2021-07-31	22	Male	AY.9.2
EPI_ISL_4193960	2021-07-31	19	Male	B.1.1.7
EPI_ISL_4193967	2021-07-31	52	Male	AY.124
EPI_ISL_4193968	2021-07-31	11	Female	AY.43
EPI_ISL_4193965	2021-07-31	18	Male	AY.9.2
EPI_ISL_4193964	2021-07-31	18	Female	AY.124
EPI_ISL_4193969	2021-08-01	60	Male	AY.43
EPI_ISL_4193970	2021-08-01	31	Male	AY.43
EPI_ISL_3667222	2021-08-02	39	Female	B.1.621
EPI_ISL_3667221	2021-08-02	20	Female	B.1.621
EPI_ISL_3834646	2021-08-02	17	Female	B.1
EPI_ISL_3667236	2021-08-03	14	Female	B.1.621
EPI_ISL_3667219	2021-08-04	41	Male	B.1.621
EPI_ISL_3667235	2021-08-04	41	Female	B.1.621
EPI_ISL_3667239	2021-08-06	14	Female	AY.43
EPI_ISL_3667229	2021-08-06	62	Male	AY.7
EPI_ISL_3667220	2021-08-06	12	Female	AY.71
EPI_ISL_3667212	2021-08-06	27	Male	AY.124
EPI_ISL_3834647	2021-08-06	8	Male	P.1.15
EPI_ISL_3667232	2021-08-07	22	Female	AY.43
EPI_ISL_3667230	2021-08-07	55	Female	B.1.1.7
EPI_ISL_3667227	2021-08-07	21	Female	AY.43
EPI_ISL_3667223	2021-08-07	58	Female	AY.43
EPI_ISL_3667218	2021-08-07	65	Female	AY.43
EPI_ISL_3667216	2021-08-07	20	Female	AY.43.2
EPI_ISL_3667234	2021-08-07	3	Female	B.1.621
EPI_ISL_3667233	2021-08-07	49	Male	AY.43
EPI_ISL_3667238	2021-08-07	82	Male	AY.43
EPI_ISL_3667214	2021-08-07	56	Male	AY.43
EPI_ISL_3667217	2021-08-07	66	Male	B.1.617.2
EPI_ISL_3667237	2021-08-08	4	Male	AY.43
EPI_ISL_3667228	2021-08-08	75	Female	AY.124
EPI_ISL_3667226	2021-08-08	72	Female	AY.43
EPI_ISL_3667224	2021-08-08	36	Male	AY.124
EPI_ISL_3667225	2021-08-08	55	Male	AY.20
EPI_ISL_3834648	2021-08-09	90	Male	B.1.621
EPI_ISL_4547947	2021-08-11	93	Male	B.1.1.7
EPI_ISL_3834649	2021-08-11	41	Male	B.1.1.7
EPI_ISL_3834650	2021-08-11	57	Female	AY.43
EPI_ISL_5886781	2021-08-13	20	Female	B.1.621.1
EPI_ISL_3834651	2021-08-14	30	Male	B.1.621
EPI_ISL_3834652	2021-08-16	59	Female	B.1.621
EPI_ISL_3834656	2021-08-19	30	Female	AY.94
EPI_ISL_3834657	2021-08-19	45	Male	AY.33
EPI_ISL_3834655	2021-08-19	66	Male	AY.43
EPI_ISL_3834654	2021-08-19	74	Male	AY.43
EPI_ISL_3834653	2021-08-19	71	Male	AY.43
EPI_ISL_3834644	2021-08-19	14	Female	AY.43
EPI_ISL_3834659	2021-08-22	15	Female	AY.43
EPI_ISL_3834645	2021-08-22	45	Female	AY.43
EPI_ISL_3834658	2021-08-22	65	Female	AY.43
EPI_ISL_4488290	2021-08-23	55	Female	AY.4
EPI_ISL_8648765	2021-08-23	69	Male	AY.43
EPI_ISL_4488293	2021-08-24	41	Male	AY.4
EPI_ISL_4488296	2021-08-24	65	Male	AY.4
EPI_ISL_4488287	2021-08-24	17	Female	AY.43
EPI_ISL_4488284	2021-08-24	50	Male	AY.43
EPI_ISL_4488302	2021-08-26	29	Male	AY.43
EPI_ISL_4488299	2021-08-26	31	Male	AY.9.2
EPI_ISL_4547929	2021-08-27	1	Female	AY.43
EPI_ISL_4547930	2021-08-27	90	Male	AY.4
EPI_ISL_4488309	2021-08-27	17	Male	AY.42
EPI_ISL_4488306	2021-08-27	43	Female	AY.42
EPI_ISL_4488303	2021-08-27	55	Female	AY.5
EPI_ISL_4547931	2021-08-27	61	Female	AY.43
EPI_ISL_4488312	2021-08-28	92	Male	AY.43
EPI_ISL_4488315	2021-08-28	32	Male	AY.98.1
EPI_ISL_4488329	2021-08-29	51	Female	AY.43
EPI_ISL_4488323	2021-08-29	22	Female	AY.43
EPI_ISL_4488318	2021-08-29	69	Female	AY.9.2
EPI_ISL_4488326	2021-08-29	85	Male	AY.43
EPI_ISL_4488321	2021-08-29	64	Male	AY.9.2
EPI_ISL_4547932	2021-08-30	55	Male	AY.53
EPI_ISL_4547933	2021-09-01	1	Male	AY.112
EPI_ISL_4547936	2021-09-02	30	Male	AY.33
EPI_ISL_4547935	2021-09-02	53	Female	AY.43
EPI_ISL_4547937	2021-09-02	17	Female	AY.43
EPI_ISL_4547934	2021-09-02	22	Male	AY.43
EPI_ISL_4547940	2021-09-03	13	Female	AY.4.4
EPI_ISL_4547939	2021-09-03	84	Male	AY.43
EPI_ISL_4547938	2021-09-03	7	Female	AY.42
EPI_ISL_4547945	2021-09-04	41	Male	AY.43
EPI_ISL_4547944	2021-09-04	51	Male	AY.43
EPI_ISL_4547942	2021-09-04	38	Female	AY.33
EPI_ISL_4547943	2021-09-04	54	Male	AY.43
EPI_ISL_4547941	2021-09-04	72	Female	AY.125
EPI_ISL_4547946	2021-09-05	88	Female	AY.4.5
EPI_ISL_8648766	2021-09-06	50	Male	AY.9.2
EPI_ISL_8648767	2021-09-06	49	Female	AY.4.4
EPI_ISL_8648770	2021-09-07	49	Male	AY.43
EPI_ISL_8648769	2021-09-07	90	Male	AY.122
EPI_ISL_8648768	2021-09-07	75	Male	AY.43
EPI_ISL_8648771	2021-09-09	76	Female	AY.43
EPI_ISL_8648772	2021-09-10	58	Female	AY.42
EPI_ISL_8648773	2021-09-10	37	Female	AY.42
EPI_ISL_8648777	2021-09-11	44	Female	AY.125
EPI_ISL_8648774	2021-09-11	28	Male	AY.126
EPI_ISL_8648776	2021-09-11	22	Female	AY.112
EPI_ISL_8648775	2021-09-11	25	Male	AY.43
EPI_ISL_8648778	2021-09-12	37	Female	AY.43
EPI_ISL_8648779	2021-09-12	96	Female	AY.43
EPI_ISL_8648780	2021-09-13	50	Female	AY.126
EPI_ISL_8648781	2021-09-14	60	Male	AY.42
EPI_ISL_8648783	2021-09-14	42	Female	AY.42
EPI_ISL_8648782	2021-09-14	55	Female	AY.4
EPI_ISL_8648787	2021-09-15	47	Female	AY.4
EPI_ISL_8648786	2021-09-15	65	Female	AY.43
EPI_ISL_8648784	2021-09-15	3	Female	AY.43
EPI_ISL_8648785	2021-09-15	11	Male	AY.33
EPI_ISL_8648788	2021-09-19	10	Female	AY.125
EPI_ISL_8648789	2021-09-19	88	Female	AY.4.5
EPI_ISL_8648790	2021-09-20	89	Female	AY.4
EPI_ISL_8648791	2021-09-21	10	Male	AY.125
EPI_ISL_8648793	2021-09-22	50	Male	AY.4
EPI_ISL_8648792	2021-09-22	44	Male	AY.43
EPI_ISL_8648796	2021-09-25	59	Male	B.1.617.2
EPI_ISL_8648795	2021-09-25	48	Female	AY.4
EPI_ISL_8648794	2021-09-25	41	Female	AY.125
EPI_ISL_8648798	2021-09-26	57	Male	AY.4
EPI_ISL_8648797	2021-09-26	52	Male	AY.43
EPI_ISL_8648799	2021-09-28	10	Female	AY.125
EPI_ISL_8648800	2021-09-28	65	Male	AY.43
EPI_ISL_8648802	2021-09-29	49	Female	AY.25
EPI_ISL_8648801	2021-09-29	10	Female	AY.125
EPI_ISL_7088924	2021-10-07	33	Female	AY.43
EPI_ISL_7088951	2021-10-07	66	Female	AY.43
EPI_ISL_6181568	2021-10-07	67	Male	AY.43
EPI_ISL_7089093	2021-10-07	64	Female	AY.4
EPI_ISL_7089078	2021-10-07	45	Male	AY.20
EPI_ISL_7088812	2021-10-07	8	Female	AY.112
EPI_ISL_7089004	2021-10-07	43	Female	AY.113
EPI_ISL_7088837	2021-10-07	91	Female	AY.125
EPI_ISL_7088899	2021-10-07	80	Male	AY.46.5
EPI_ISL_7088982	2021-10-07	46	Female	AY.43
EPI_ISL_7089039	2021-10-07	58	Male	AY.43
EPI_ISL_7089052	2021-10-07	70	Female	AY.127
EPI_ISL_7088870	2021-10-07	77	Male	AY.4
EPI_ISL_6132170	2021-10-07	91	Female	AY.125
EPI_ISL_6132163	2021-10-07	97	Female	AY.125
EPI_ISL_6132166	2021-10-07	61	Female	AY.125
EPI_ISL_6132164	2021-10-07	64	Female	AY.125
EPI_ISL_6132167	2021-10-07	44	Male	AY.125
EPI_ISL_6132169	2021-10-07	43	Female	AY.125
EPI_ISL_6132168	2021-10-07	30	Female	AY.125
EPI_ISL_6132165	2021-10-07	94	Male	AY.125
EPI_ISL_7088786	2021-10-08	46	Male	AY.4
EPI_ISL_6132162	2021-10-08	88	Female	AY.125
EPI_ISL_6132160	2021-10-10	85	Female	AY.125
EPI_ISL_7088760	2021-10-10	70	Male	AY.43
EPI_ISL_7088713	2021-10-10	70	Female	AY.43
EPI_ISL_7088672	2021-10-10	49	Female	AY.43
EPI_ISL_6132158	2021-10-10	86	Male	AY.125
EPI_ISL_6132159	2021-10-10	95	Female	AY.125
EPI_ISL_6132161	2021-10-10	83	Female	AY.125
EPI_ISL_7088735	2021-10-10	45	Male	B.1.617.2
EPI_ISL_5913952	2021-10-10	94	Female	AY.4.2.3
EPI_ISL_8688180	2021-10-10	36	Female	AY.4.2.3
EPI_ISL_6132157	2021-10-11	30	Male	AY.125
EPI_ISL_7088647	2021-10-11	87	Female	AY.125
EPI_ISL_7088626	2021-10-13	45	Female	AY.125
EPI_ISL_6132155	2021-10-13	98	Female	AY.125
EPI_ISL_7088593	2021-10-13	51	Female	B.1.617.2
EPI_ISL_6132156	2021-10-13	35	Male	AY.43
EPI_ISL_6132154	2021-10-13	47	Female	AY.42
EPI_ISL_7088549	2021-10-14	79	Male	AY.125
EPI_ISL_7088573	2021-10-14	43	Female	AY.125
EPI_ISL_6132153	2021-10-14	91	Female	AY.125
EPI_ISL_6132152	2021-10-14	61	Female	AY.125
EPI_ISL_5913956	2021-10-15	58	Male	AY.4.2
EPI_ISL_8688183	2021-10-25	45	Male	AY.4
EPI_ISL_8688182	2021-10-25	57	Male	AY.46.5
EPI_ISL_8688186	2021-10-25	47	Female	AY.4
EPI_ISL_8688184	2021-10-25	48	Female	AY.122
EPI_ISL_8688185	2021-10-25	8	Female	AY.46.6
EPI_ISL_8688181	2021-10-25	71	Female	AY.4
EPI_ISL_8648803	2021-10-26	37	Female	AY.20
EPI_ISL_8688198	2021-10-26	58	Female	AY.43
EPI_ISL_8688195	2021-10-26	70	Male	AY.43
EPI_ISL_8688193	2021-10-26	31	Female	AY.121
EPI_ISL_8688191	2021-10-26	10	Male	AY.125
EPI_ISL_8688190	2021-10-26	63	Female	AY.5
EPI_ISL_8688189	2021-10-26	36	Female	AY.121
EPI_ISL_8688187	2021-10-26	10	Female	AY.4
EPI_ISL_8688199	2021-10-26	44	Male	AY.43
EPI_ISL_8688194	2021-10-26	61	Male	AY.4
EPI_ISL_8688196	2021-10-26	41	Female	AY.33.2
EPI_ISL_8688188	2021-10-26	5	Male	AY.20
EPI_ISL_8688192	2021-10-26	28	Female	AY.121
EPI_ISL_8688197	2021-10-26	53	Female	AY.4
EPI_ISL_8648808	2021-10-27	57	Male	AY.4
EPI_ISL_8648807	2021-10-27	59	Female	AY.4
EPI_ISL_8648806	2021-10-27	37	Female	AY.33.2
EPI_ISL_8648805	2021-10-27	73	Male	AY.4
EPI_ISL_8648804	2021-10-27	44	Male	AY.4.2.2
EPI_ISL_8688200	2021-10-27	66	Female	AY.42
EPI_ISL_8648809	2021-10-28	61	Female	AY.4
EPI_ISL_8648813	2021-10-29	6	Female	AY.4
EPI_ISL_8648812	2021-10-29	66	Female	AY.100
EPI_ISL_8648811	2021-10-29	73	Male	AY.4
EPI_ISL_8648815	2021-10-31	72	Male	B.1.617.2
EPI_ISL_8648814	2021-10-31	76	Male	AY.113
EPI_ISL_8648818	2021-11-01	80	Female	AY.43
EPI_ISL_8648810	2021-11-01	81	Male	AY.4
EPI_ISL_8648817	2021-11-01	9	Male	AY.100
EPI_ISL_8648816	2021-11-01	77	Female	AY.20
EPI_ISL_8648821	2021-11-03	61	Male	AY.9.2
EPI_ISL_8648820	2021-11-03	90	Male	AY.43
EPI_ISL_8648819	2021-11-03	58	Male	AY.4.2.2
EPI_ISL_6937921	2021-11-03	77	Male	AY.4
EPI_ISL_6937920	2021-11-03	62	Female	B.1.617.2
EPI_ISL_6937923	2021-11-04	59	Female	AY.113
EPI_ISL_6937922	2021-11-04	93	Male	AY.33
EPI_ISL_6937927	2021-11-05	62	Female	AY.20
EPI_ISL_6937928	2021-11-05	72	Female	AY.120
EPI_ISL_6937926	2021-11-05	19	Female	AY.9.2
EPI_ISL_6937925	2021-11-05	87	Female	AY.4
EPI_ISL_6937924	2021-11-05	59	Male	AY.43
EPI_ISL_6937929	2021-11-07	75	Female	AY.4
EPI_ISL_6937931	2021-11-08	54	Male	AY.98
EPI_ISL_6937930	2021-11-08	64	Male	AY.4
EPI_ISL_6937932	2021-11-09	83	Female	AY.4
EPI_ISL_6941444	2021-11-10	37	Female	AY.9.2
EPI_ISL_6937940	2021-11-10	71	Female	AY.43
EPI_ISL_6937939	2021-11-10	68	Male	AY.4
EPI_ISL_6937934	2021-11-10	75	Male	AY.120
EPI_ISL_6937933	2021-11-10	46	Female	AY.4
EPI_ISL_6937945	2021-11-11	94	Female	AY.9.2
EPI_ISL_6937943	2021-11-11	25	Female	AY.9.2
EPI_ISL_6937942	2021-11-11	45	Male	AY.9.2
EPI_ISL_6937941	2021-11-11	52	Female	AY.122.4
EPI_ISL_6937947	2021-11-12	56	Female	B.1.617.2
EPI_ISL_6937946	2021-11-12	78	Male	B.1.617.2
EPI_ISL_6937944	2021-11-12	43	Female	B.1.617.2
EPI_ISL_6941445	2021-11-13	47	Female	AY.119
EPI_ISL_6937950	2021-11-13	61	Male	AY.4
EPI_ISL_6937949	2021-11-13	2	Female	AY.122.4
EPI_ISL_6937948	2021-11-13	74	Female	AY.4
EPI_ISL_8648822	2021-11-14	57	Male	AY.9.2
EPI_ISL_6937953	2021-11-15	42	Female	AY.119
EPI_ISL_6937952	2021-11-15	9	Female	AY.20
EPI_ISL_6937951	2021-11-15	66	Male	AY.119
EPI_ISL_6937960	2021-11-16	unknown	Female	AY.119
EPI_ISL_6937959	2021-11-16	unknown	Female	AY.127
EPI_ISL_6937958	2021-11-16	unknown	Male	AY.43
EPI_ISL_6937957	2021-11-16	unknown	Female	AY.43
EPI_ISL_6937956	2021-11-16	unknown	Male	AY.4
EPI_ISL_6937955	2021-11-16	57	Female	AY.4
EPI_ISL_6937954	2021-11-16	66	Male	AY.43
EPI_ISL_6937965	2021-11-17	51	Male	AY.43
EPI_ISL_6937962	2021-11-17	42	Female	AY.119
EPI_ISL_6937961	2021-11-17	96	Female	AY.20
EPI_ISL_6937963	2021-11-17	90	Male	AY.4
EPI_ISL_8648823	2021-11-18	90	Female	AY.4.2.3
EPI_ISL_6937971	2021-11-18	25	Male	AY.4.2.3
EPI_ISL_6937970	2021-11-18	65	Male	AY.4.2.3
EPI_ISL_6937969	2021-11-18	62	Female	AY.43
EPI_ISL_6937968	2021-11-18	67	Female	AY.20
EPI_ISL_6937967	2021-11-18	75	Male	AY.112
EPI_ISL_6937966	2021-11-18	10	Female	AY.112
EPI_ISL_6937964	2021-11-18	60	Male	AY.20
EPI_ISL_8648824	2021-11-19	53	Female	AY.43
EPI_ISL_6941446	2021-11-19	54	Female	AY.119
EPI_ISL_6937974	2021-11-19	8	Female	AY.112
EPI_ISL_6937973	2021-11-19	41	Male	AY.9.2
EPI_ISL_6937972	2021-11-19	75	Male	AY.4.2.3
EPI_ISL_6937975	2021-11-19	74	Female	AY.4.2.3
EPI_ISL_8648825	2021-11-20	43	Male	AY.119
EPI_ISL_8648826	2021-11-21	49	Male	AY.20
EPI_ISL_8648829	2021-11-22	75	Male	AY.43
EPI_ISL_8648828	2021-11-22	54	Female	AY.127
EPI_ISL_8648827	2021-11-22	8	Male	AY.43
EPI_ISL_8648830	2021-11-23	67	Male	AY.20
EPI_ISL_8648832	2021-11-24	45	Male	AY.119
EPI_ISL_8648831	2021-11-24	69	Female	AY.112
EPI_ISL_8648834	2021-11-25	58	Male	AY.119
EPI_ISL_8648836	2021-11-25	63	Female	B.1.617.2
EPI_ISL_8648837	2021-11-25	36	Male	B.1.617.2
EPI_ISL_8648835	2021-11-25	10	Female	AY.4
EPI_ISL_8648833	2021-11-25	49	Female	AY.4.2
EPI_ISL_8648839	2021-11-26	8	Female	AY.4
EPI_ISL_8648838	2021-11-26	81	Male	AY.119
EPI_ISL_8648841	2021-11-26	7	Male	AY.5
EPI_ISL_8648840	2021-11-26	11	Female	AY.4
EPI_ISL_8648842	2021-11-26	1	Female	AY.119
EPI_ISL_8648843	2021-11-27	39	Male	AY.20
EPI_ISL_8648844	2021-12-02	38	Female	AY.4.2.3
EPI_ISL_8648845	2021-12-02	84	Female	AY.9.2
EPI_ISL_8598724	2021-12-03	unknown	Male	AY.119
EPI_ISL_8648849	2021-12-03	75	Male	AY.43
EPI_ISL_8648847	2021-12-03	unknown	Female	AY.20
EPI_ISL_8648846	2021-12-03	72	Male	AY.125
EPI_ISL_8648848	2021-12-03	46	Male	AY.20
EPI_ISL_8648850	2021-12-08	83	Male	AY.4.2.1
EPI_ISL_8648851	2021-12-09	57	Male	BA.1.17
EPI_ISL_8648852	2021-12-09	40	Female	AY.20
EPI_ISL_8648854	2021-12-10	24	Female	BA.1.17
EPI_ISL_8648855	2021-12-10	27	Male	AY.4
EPI_ISL_8648856	2021-12-10	44	Male	AY.119
EPI_ISL_8648853	2021-12-10	53	Female	BA.1.17.2
EPI_ISL_8598747	2021-12-11	25	Male	BA.1.17
EPI_ISL_8598745	2021-12-11	55	Male	BA.1.17
EPI_ISL_8598726	2021-12-11	0	Female	BA.1
EPI_ISL_8598725	2021-12-11	37	Male	BA.1.17
EPI_ISL_8648858	2021-12-11	8	Male	AY.119
EPI_ISL_8648859	2021-12-11	32	Male	BA.1.17
EPI_ISL_8648857	2021-12-11	73	Female	AY.9.2
EPI_ISL_8818675	2021-12-15	24	Male	B.1.617.2
EPI_ISL_8818670	2021-12-16	10	Male	AY.4
EPI_ISL_8598727	2021-12-17	57	Female	AY.122
EPI_ISL_8818674	2021-12-17	71	Female	AY.119
EPI_ISL_8598746	2021-12-18	54	Female	AY.43
EPI_ISL_8598744	2021-12-18	45	Female	AY.119
EPI_ISL_8598743	2021-12-18	44	Male	BA.1.17
EPI_ISL_8598742	2021-12-18	29	Female	AY.4.2.3
EPI_ISL_8598741	2021-12-18	35	Male	AY.20
EPI_ISL_8598737	2021-12-18	38	Female	AY.43
EPI_ISL_8598736	2021-12-18	54	Female	AY.119
EPI_ISL_8598735	2021-12-18	60	Female	BA.1.1.1
EPI_ISL_8598733	2021-12-18	44	Male	BA.1.17
EPI_ISL_8598732	2021-12-18	22	Female	BA.1.1.1
EPI_ISL_8598731	2021-12-18	26	Male	BA.1.1.1
EPI_ISL_8598730	2021-12-18	45	Male	BA.1
EPI_ISL_8598729	2021-12-18	36	Male	BA.1.17
EPI_ISL_8598728	2021-12-18	42	Female	BA.1
EPI_ISL_8598748	2021-12-18	13	Female	BA.1.1.1
EPI_ISL_8598738	2021-12-18	93	Female	AY.119
EPI_ISL_8598739	2021-12-18	30	Female	BA.1.1
EPI_ISL_8598740	2021-12-18	59	Male	AY.119
EPI_ISL_8598734	2021-12-18	42	Female	AY.127
EPI_ISL_8818672	2021-12-19	93	Female	AY.20
EPI_ISL_8818640	2021-12-19	31	Female	AY.122
EPI_ISL_8818671	2021-12-19	39	Female	B.1.617.2
EPI_ISL_8818673	2021-12-19	39	Male	AY.43
EPI_ISL_8818644	2021-12-20	13	Male	AY.4
EPI_ISL_8818643	2021-12-20	65	Female	AY.119
EPI_ISL_8818641	2021-12-20	22	Female	AY.119
EPI_ISL_8818642	2021-12-20	8	Male	AY.119
EPI_ISL_8818646	2021-12-21	61	Male	BA.1.17
EPI_ISL_8818645	2021-12-21	30	Female	BA.1.17
EPI_ISL_8818635	2021-12-21	23	Female	BA.1.17.2
EPI_ISL_8818636	2021-12-21	49	Female	BA.1.17
EPI_ISL_8818638	2021-12-21	30	Male	BA.1.17
EPI_ISL_8818637	2021-12-21	34	Male	BA.1.17
EPI_ISL_8818649	2021-12-22	38	Female	AY.43
EPI_ISL_8818648	2021-12-22	32	Female	AY.127
EPI_ISL_8818647	2021-12-22	56	Male	AY.20
EPI_ISL_8818650	2021-12-22	58	Male	AY.119
EPI_ISL_8818651	2021-12-24	25	Female	AY.119
EPI_ISL_9396156	2021-12-26	62	Male	AY.121
EPI_ISL_8818652	2021-12-28	59	Male	AY.43
EPI_ISL_8818654	2021-12-28	0	Male	AY.119
EPI_ISL_8818653	2021-12-28	63	Male	AY.43
EPI_ISL_8818656	2022-01-04	63	Male	AY.4
EPI_ISL_8818655	2022-01-04	41	Female	AY.43
EPI_ISL_8818658	2022-01-05	33	Female	BA.1.17
EPI_ISL_8818657	2022-01-05	31	Male	BA.1.17
EPI_ISL_8818639	2022-01-05	31	Female	AY.4.2
EPI_ISL_8818668	2022-01-07	2	Female	BA.1.17
EPI_ISL_8818669	2022-01-07	3	Female	BA.1.17
EPI_ISL_9396159	2022-01-08	1	Male	BA.1.1.1
EPI_ISL_9396158	2022-01-08	2	Female	BA.1.1
EPI_ISL_9396157	2022-01-08	64	Male	AY.43
EPI_ISL_8818666	2022-01-08	46	Male	AY.43
EPI_ISL_8818665	2022-01-08	57	Female	BA.1.1.1
EPI_ISL_8818663	2022-01-08	41	Female	BA.1.17
EPI_ISL_8818662	2022-01-08	10	Female	BA.1
EPI_ISL_8818661	2022-01-08	47	Male	BA.1.17
EPI_ISL_8818660	2022-01-08	81	Male	BA.1
EPI_ISL_8818659	2022-01-08	88	Female	BA.1.17
EPI_ISL_8818664	2022-01-08	26	Male	BA.1.17
EPI_ISL_9510790	2022-01-10	55	Male	BA.1.17
EPI_ISL_9396161	2022-01-10	71	Female	AY.119
EPI_ISL_9396160	2022-01-10	71	Male	BA.1
EPI_ISL_9093964	2022-01-11	75	Female	BA.1.17
EPI_ISL_9396164	2022-01-12	36	Female	BA.1
EPI_ISL_9396163	2022-01-12	46	Female	BA.1.17
EPI_ISL_9396162	2022-01-12	48	Male	BA.1.17
EPI_ISL_9093970	2022-01-12	34	Female	BA.1.1.1
EPI_ISL_9093969	2022-01-12	15	Male	BA.1.1.1
EPI_ISL_9093968	2022-01-12	34	Male	BA.1
EPI_ISL_9093967	2022-01-12	38	Female	BA.1.17
EPI_ISL_9093966	2022-01-12	43	Female	BA.1.1.1
EPI_ISL_9093965	2022-01-12	11	Female	BA.1.17
EPI_ISL_9093971	2022-01-12	48	Female	BA.1.17
EPI_ISL_9093990	2022-01-13	8	Female	AY.43
EPI_ISL_9093987	2022-01-13	3	Male	BA.1.1.1
EPI_ISL_9093986	2022-01-13	15	Male	BA.1.17
EPI_ISL_9093984	2022-01-13	8	Female	BA.1.17
EPI_ISL_9093982	2022-01-13	31	Male	BA.1.17
EPI_ISL_9093981	2022-01-13	40	Female	BA.1.1
EPI_ISL_9093980	2022-01-13	74	Female	BA.1.17
EPI_ISL_9093979	2022-01-13	34	Male	BA.1.17
EPI_ISL_9093978	2022-01-13	56	Female	BA.1
EPI_ISL_9093977	2022-01-13	47	Male	BA.1.1.1
EPI_ISL_9093976	2022-01-13	33	Male	BA.1.1.1
EPI_ISL_9093975	2022-01-13	71	Female	BA.1.1.1
EPI_ISL_9093974	2022-01-13	24	Female	BA.1.17
EPI_ISL_9093973	2022-01-13	5	Female	BA.1.17
EPI_ISL_9093988	2022-01-13	4	Male	BA.1.17
EPI_ISL_9093985	2022-01-13	72	Male	AY.121
EPI_ISL_9093983	2022-01-13	36	Female	AY.124
EPI_ISL_9093989	2022-01-13	10	Male	BA.1.1.1
EPI_ISL_9093972	2022-01-13	91	Male	BA.1.1.1
EPI_ISL_9978941	2022-01-15	38	Male	BA.2
EPI_ISL_10070555	2022-01-17	54	Female	AY.119
EPI_ISL_9396165	2022-01-19	25	Female	AY.43
EPI_ISL_9396166	2022-01-19	37	Male	AY.119
EPI_ISL_9510791	2022-01-19	33	Female	BA.1.17
EPI_ISL_9251073	2022-01-19	44	Female	BA.2
EPI_ISL_9796229	2022-01-20	44	Female	BA.1.1.1
EPI_ISL_9396170	2022-01-20	50	Female	AY.43
EPI_ISL_9396168	2022-01-20	31	Male	AY.43
EPI_ISL_9396167	2022-01-20	40	Male	AY.43
EPI_ISL_9396169	2022-01-20	72	Female	AY.119
EPI_ISL_9796230	2022-01-21	63	Female	BA.1.18
EPI_ISL_9796233	2022-01-23	35	Male	BA.1.17
EPI_ISL_9796232	2022-01-23	9	Male	BA.1.17
EPI_ISL_9796231	2022-01-23	84	Female	BA.1.17
EPI_ISL_9796234	2022-01-23	42	Male	BA.1.1.1
EPI_ISL_9796235	2022-01-24	37	Female	AY.4.8
EPI_ISL_9796236	2022-01-25	32	Male	BA.1.17.2
EPI_ISL_9796238	2022-01-25	77	Male	BA.1.17
EPI_ISL_9978947	2022-01-25	29	Female	BA.1.1.1
EPI_ISL_9796239	2022-01-25	92	Female	BA.1
EPI_ISL_9978949	2022-01-26	48	Female	BA.1.17
EPI_ISL_9978948	2022-01-26	34	Female	BA.1.17
EPI_ISL_9978950	2022-01-26	74	Female	BA.1.1.1
EPI_ISL_9863944	2022-01-26	33	Male	BA.2
EPI_ISL_9863945	2022-01-26	59	Female	BA.2
EPI_ISL_9978942	2022-01-27	75	Male	BA.2
EPI_ISL_9978952	2022-01-28	80	Male	BA.1.1
EPI_ISL_9978951	2022-01-28	9	Male	BA.1.1
EPI_ISL_10070556	2022-01-28	90	Female	BA.2
EPI_ISL_9978940	2022-01-29	64	Female	AY.119
EPI_ISL_9796240	2022-01-30	91	Male	BA.1.1.1
EPI_ISL_9796242	2022-01-30	25	Female	BA.1.17.2
EPI_ISL_9796241	2022-01-30	45	Female	BA.1
EPI_ISL_9796243	2022-01-30	13	Male	BA.1.1.1
EPI_ISL_9796244	2022-01-30	35	Female	BA.1.1.1
EPI_ISL_9978960	2022-01-31	92	Female	BA.1.1
EPI_ISL_9978954	2022-01-31	40	Female	BA.1.17
EPI_ISL_9978953	2022-01-31	69	Female	BA.1.17
EPI_ISL_9978956	2022-02-01	76	Male	BA.1.1
EPI_ISL_9978955	2022-02-01	40	Male	BA.1.18
EPI_ISL_9978961	2022-02-02	6	Male	BA.1.1
EPI_ISL_9978957	2022-02-02	3	Male	BA.1
EPI_ISL_9978946	2022-02-02	63	Female	BA.1.17
EPI_ISL_9978944	2022-02-02	23	Male	BA.2.3.5
EPI_ISL_9978958	2022-02-02	72	Male	BA.1
EPI_ISL_9978943	2022-02-02	31	Female	BA.2
EPI_ISL_9978959	2022-02-03	93	Female	BA.1.1.1
EPI_ISL_10070557	2022-02-03	88	Female	BA.1.1.1
EPI_ISL_10070558	2022-02-04	40	Male	BA.2
EPI_ISL_9978945	2022-02-04	14	Male	BA.2
EPI_ISL_10070559	2022-02-05	45	Female	BA.1.1
EPI_ISL_10070560	2022-02-07	26	Female	BA.2
EPI_ISL_10070561	2022-02-08	54	Female	AY.119
EPI_ISL_10070562	2022-02-08	56	Male	BA.1.1.1
EPI_ISL_10070566	2022-02-09	24	Male	BA.2
EPI_ISL_10314326	2022-02-09	81	Male	BA.1.17
EPI_ISL_10070569	2022-02-09	0	Female	BA.2.3.5
EPI_ISL_10070568	2022-02-09	24	Female	BA.1.17
EPI_ISL_10070565	2022-02-09	86	Female	BA.1.1.1
EPI_ISL_10070564	2022-02-09	87	Female	BA.1.1.1
EPI_ISL_10070563	2022-02-09	27	Male	BA.1.1
EPI_ISL_10070567	2022-02-09	26	Female	BA.2
EPI_ISL_10551553	2022-02-10	35	Male	BA.2.3
EPI_ISL_10070571	2022-02-10	16	Female	BA.1
EPI_ISL_10358442	2022-02-10	48	Female	BA.2.3.5
EPI_ISL_10314325	2022-02-10	23	Female	BA.1
EPI_ISL_10070576	2022-02-10	12	Female	BA.1.1
EPI_ISL_10070575	2022-02-10	20	Female	BA.2.3.5
EPI_ISL_10070574	2022-02-10	75	Male	BA.1.1
EPI_ISL_10070573	2022-02-10	16	Female	BA.1.1
EPI_ISL_10070572	2022-02-10	41	Male	BA.1.17
EPI_ISL_10070570	2022-02-10	48	Female	BA.1.1.1
EPI_ISL_10358443	2022-02-11	45	Female	BA.2.3.5
EPI_ISL_10551554	2022-02-11	22	Male	BA.2
EPI_ISL_10551555	2022-02-11	53	Male	BA.2
EPI_ISL_10358446	2022-02-12	73	Male	BA.1.17
EPI_ISL_10358445	2022-02-12	42	Female	BA.1.17
EPI_ISL_10358444	2022-02-12	36	Female	BA.2
EPI_ISL_10358447	2022-02-14	48	Female	BA.2
EPI_ISL_10358448	2022-02-15	26	Female	BA.2
EPI_ISL_10551556	2022-02-16	41	Female	BA.2.3.5
EPI_ISL_10358440	2022-02-16	60	Female	BA.2.9
EPI_ISL_10551557	2022-02-16	14	Male	BA.2
EPI_ISL_10615735	2022-02-17	80	Male	BA.1.1
EPI_ISL_10647411	2022-02-18	39	Male	BA.2
EPI_ISL_10647410	2022-02-18	13	Male	BA.1.1
EPI_ISL_10551558	2022-02-18	52	Male	BA.1.17
EPI_ISL_10358441	2022-02-18	93	Male	BA.1.17
EPI_ISL_10551559	2022-02-18	24	Female	BA.2
EPI_ISL_10615736	2022-02-19	17	Female	BA.2
EPI_ISL_10647413	2022-02-19	75	Female	BA.2.3.5
EPI_ISL_10647412	2022-02-19	52	Male	BA.1.1.1
EPI_ISL_10551561	2022-02-19	69	Female	BA.1.1.1
EPI_ISL_10551560	2022-02-19	9	Female	BA.1.1
EPI_ISL_10358449	2022-02-19	83	Male	BA.2
EPI_ISL_10647416	2022-02-20	64	Male	BA.2.9
EPI_ISL_10551562	2022-02-20	18	Female	BA.1.1.1
EPI_ISL_10358451	2022-02-20	73	Female	BA.1.1
EPI_ISL_10358450	2022-02-20	51	Female	BA.1.1.1
EPI_ISL_10358452	2022-02-20	58	Female	BA.1.1
EPI_ISL_10647417	2022-02-21	41	Male	BA.2.3.5
EPI_ISL_10647415	2022-02-21	90	Female	BA.1.1
EPI_ISL_10647414	2022-02-21	39	Female	BA.1.1
EPI_ISL_10688167	2022-02-21	28	Male	BA.2
EPI_ISL_10688166	2022-02-21	1	Female	BA.2
EPI_ISL_10688175	2022-02-22	83	Female	BA.1.1
EPI_ISL_10688173	2022-02-22	95	Female	BA.1.1.14
EPI_ISL_10688168	2022-02-22	50	Male	BA.1.17
EPI_ISL_10688174	2022-02-23	60	Male	BA.1.1.1
EPI_ISL_10688172	2022-02-23	18	Female	BA.1.1.1
EPI_ISL_10688171	2022-02-23	90	Female	BA.1.1.1
EPI_ISL_10688170	2022-02-23	92	Male	BA.1.1.1
EPI_ISL_10688169	2022-02-23	65	Male	BA.1.1
EPI_ISL_10647421	2022-02-23	38	Female	BA.2.3.5
EPI_ISL_10647420	2022-02-23	36	Female	BA.2.9
EPI_ISL_10647419	2022-02-23	19	Female	BA.2.12
EPI_ISL_10647418	2022-02-23	27	Female	BA.2
EPI_ISL_10688176	2022-02-23	51	Female	BA.2
EPI_ISL_10903011	2022-02-25	62	Female	BA.1.1.1
EPI_ISL_11030681	2022-03-01	78	Male	BA.1.17
EPI_ISL_11030680	2022-03-01	76	Female	BA.1.1
EPI_ISL_10903014	2022-03-01	32	Female	BA.1.17
EPI_ISL_10903013	2022-03-01	38	Female	BA.1.1.18
EPI_ISL_10903012	2022-03-01	69	Male	BA.1.1.14
EPI_ISL_11162585	2022-03-01	83	Male	BA.2
EPI_ISL_11030684	2022-03-02	48	Female	BA.2
EPI_ISL_11030686	2022-03-02	68	Male	BA.1.17
EPI_ISL_11030685	2022-03-02	11	Male	BA.1.17
EPI_ISL_11030683	2022-03-02	47	Female	BA.1
EPI_ISL_11030682	2022-03-02	78	Male	BA.1.1
EPI_ISL_10903030	2022-03-02	92	Female	BA.1.1.1
EPI_ISL_10903028	2022-03-02	2	Female	BA.1.8
EPI_ISL_10903027	2022-03-02	87	Female	BA.2.9
EPI_ISL_10903025	2022-03-02	35	Male	BA.1.1.1
EPI_ISL_10903024	2022-03-02	78	Male	BA.1.1.1
EPI_ISL_10903023	2022-03-02	96	Male	BA.2.3.5
EPI_ISL_10903021	2022-03-02	49	Female	BA.1.1
EPI_ISL_10903020	2022-03-02	64	Female	BA.1.1.1
EPI_ISL_10903019	2022-03-02	89	Male	BA.1.1.1
EPI_ISL_10903018	2022-03-02	68	Male	BA.1.17
EPI_ISL_10903017	2022-03-02	44	Male	BA.2.9
EPI_ISL_10903016	2022-03-02	98	Female	BA.1.1
EPI_ISL_10903015	2022-03-02	71	Female	BA.1.1
EPI_ISL_10903026	2022-03-02	66	Female	BA.2
EPI_ISL_10903022	2022-03-02	46	Female	BA.2
EPI_ISL_10903029	2022-03-02	25	Female	BA.2
EPI_ISL_10903031	2022-03-03	93	Male	BA.2
EPI_ISL_11162587	2022-03-04	26	Male	BA.1.17
EPI_ISL_11162586	2022-03-04	44	Male	BA.1.1.14
EPI_ISL_11162588	2022-03-04	23	Female	BA.2
EPI_ISL_11162589	2022-03-05	85	Female	BA.2
EPI_ISL_11162591	2022-03-05	56	Male	BA.1.17
EPI_ISL_11162590	2022-03-05	59	Female	BA.2
EPI_ISL_11162593	2022-03-07	15	Male	BA.1.1.14
EPI_ISL_11162592	2022-03-07	56	Female	BA.2.3.5
EPI_ISL_11162594	2022-03-08	63	Male	BA.2.3.5
EPI_ISL_11162596	2022-03-10	29	Female	BA.2.12
EPI_ISL_11162595	2022-03-10	67	Male	BA.1.1
EPI_ISL_11162606	2022-03-12	73	Male	BA.1.17
EPI_ISL_11162605	2022-03-12	30	Male	BA.2.3
EPI_ISL_11162604	2022-03-12	26	Male	BA.2.9
EPI_ISL_11162603	2022-03-12	54	Female	BA.2.12
EPI_ISL_11162601	2022-03-12	15	Female	BA.2.3
EPI_ISL_11162599	2022-03-12	93	Male	BA.2.9
EPI_ISL_11162598	2022-03-12	67	Female	BA.2.3.5
EPI_ISL_11162597	2022-03-12	42	Male	BA.2.3.5
EPI_ISL_11162602	2022-03-12	30	Female	BA.2
EPI_ISL_11162600	2022-03-12	27	Female	BA.2
EPI_ISL_11353529	2022-03-14	93	Female	BA.1.17
EPI_ISL_11353528	2022-03-14	91	Female	BA.1.17
EPI_ISL_11353509	2022-03-14	82	Female	BA.1.1
EPI_ISL_11353508	2022-03-14	71	Male	BA.1.1.1
EPI_ISL_11353532	2022-03-15	12	Male	BA.2
EPI_ISL_11353513	2022-03-15	44	Female	BA.2
EPI_ISL_11353511	2022-03-15	75	Female	BA.2
EPI_ISL_11353518	2022-03-15	15	Female	BA.2
EPI_ISL_11353531	2022-03-15	95	Female	BA.1.17
EPI_ISL_11353530	2022-03-15	77	Male	BA.2.3
EPI_ISL_11353527	2022-03-15	15	Female	BA.2.3.5
EPI_ISL_11353526	2022-03-15	98	Female	BA.2.3
EPI_ISL_11353524	2022-03-15	90	Male	BA.2.3.5
EPI_ISL_11353522	2022-03-15	90	Female	BA.2.9
EPI_ISL_11353517	2022-03-15	50	Female	BA.1.17
EPI_ISL_11353516	2022-03-15	46	Female	BA.2.9
EPI_ISL_11353515	2022-03-15	67	Male	BA.2.9
EPI_ISL_11353514	2022-03-15	54	Male	BA.1.1.13
EPI_ISL_11353510	2022-03-15	63	Male	BA.1.1.1
EPI_ISL_11376264	2022-03-15	53	Female	BA.2
EPI_ISL_11353523	2022-03-15	65	Female	BA.2
EPI_ISL_11353519	2022-03-15	49	Male	BA.2
EPI_ISL_11353512	2022-03-15	62	Male	BA.2
EPI_ISL_11353520	2022-03-15	14	Female	BA.2
EPI_ISL_11353525	2022-03-15	68	Female	BA.2
EPI_ISL_11353521	2022-03-15	46	Male	BA.2
EPI_ISL_11353534	2022-03-16	13	Female	BA.2
EPI_ISL_11353533	2022-03-16	72	Male	BA.2.3.5
EPI_ISL_11755001	2022-03-17	44	Female	BA.2
EPI_ISL_11755002	2022-03-18	54	Female	BA.2
EPI_ISL_11755004	2022-03-21	79	Male	BA.2
EPI_ISL_11755006	2022-03-21	75	Female	BA.2
EPI_ISL_12107391	2022-03-21	84	Female	BA.2.3.5
EPI_ISL_11755009	2022-03-21	82	Female	BA.2.3.5
EPI_ISL_11755005	2022-03-21	44	Male	BA.2.9
EPI_ISL_11755003	2022-03-21	75	Male	BA.2
EPI_ISL_11755008	2022-03-22	36	Female	BA.2
EPI_ISL_12107389	2022-03-22	60	Female	BA.2
EPI_ISL_12107392	2022-03-22	39	Male	BA.2
EPI_ISL_11755007	2022-03-22	52	Female	BA.1
EPI_ISL_12222104	2022-03-22	74	Male	BA.2
EPI_ISL_12107390	2022-03-22	42	Male	BA.2.65
EPI_ISL_11755010	2022-03-23	1	Male	BA.2
EPI_ISL_11755011	2022-03-24	50	Female	BA.2
EPI_ISL_11755013	2022-03-25	87	Male	BA.2
EPI_ISL_11755012	2022-03-25	90	Male	BA.1.1
EPI_ISL_11755014	2022-03-26	87	Female	BA.2.3.5
EPI_ISL_11755015	2022-03-26	28	Male	BA.2
EPI_ISL_12107400	2022-03-28	86	Female	BA.1.17
EPI_ISL_12107399	2022-03-28	94	Male	BA.1.17
EPI_ISL_12107398	2022-03-28	88	Female	BA.1.17
EPI_ISL_12107393	2022-03-28	76	Female	BA.1.17
EPI_ISL_12107397	2022-03-29	86	Female	BA.2.3
EPI_ISL_12107395	2022-03-29	62	Female	BA.2.3
EPI_ISL_12107394	2022-03-29	100	Female	BA.2
EPI_ISL_12107396	2022-03-29	74	Male	BA.2
EPI_ISL_12107401	2022-03-30	64	Male	BA.2
EPI_ISL_12107403	2022-03-31	77	Male	BA.1.17
EPI_ISL_12107402	2022-03-31	82	Female	BA.2
EPI_ISL_12222106	2022-04-01	95	Male	BA.2.3.5
EPI_ISL_12222105	2022-04-01	52	Male	BA.2
EPI_ISL_12107404	2022-04-01	44	Female	BA.2
EPI_ISL_12107409	2022-04-02	21	Female	BA.2.3
EPI_ISL_12107407	2022-04-02	70	Male	BA.1.1
EPI_ISL_12107406	2022-04-02	60	Male	BA.2.3
EPI_ISL_12107405	2022-04-02	41	Male	BA.2
EPI_ISL_12107411	2022-04-02	49	Female	BA.2
EPI_ISL_12107410	2022-04-02	48	Female	BA.2
EPI_ISL_12107408	2022-04-02	95	Male	BA.2
EPI_ISL_12107412	2022-04-03	32	Female	BA.2.9
EPI_ISL_12222107	2022-04-04	50	Female	BA.2.9
EPI_ISL_12222108	2022-04-05	85	Female	BA.2
EPI_ISL_12222109	2022-04-06	83	Female	BA.2.12
EPI_ISL_12222110	2022-04-07	51	Male	BA.1.1
EPI_ISL_12222117	2022-04-08	76	Male	BA.2.3
EPI_ISL_12222115	2022-04-08	65	Female	BA.2.3.5
EPI_ISL_12222113	2022-04-08	92	Male	BA.2.3
EPI_ISL_12222111	2022-04-08	1	Female	BA.2.3
EPI_ISL_12222116	2022-04-08	91	Female	BA.2
EPI_ISL_12222118	2022-04-08	69	Male	BA.2
EPI_ISL_12222114	2022-04-08	46	Female	BA.2
EPI_ISL_12222112	2022-04-08	95	Female	BA.2
EPI_ISL_12222125	2022-04-09	67	Male	BA.1.1.1
EPI_ISL_12222122	2022-04-09	82	Female	BA.2.3
EPI_ISL_12222120	2022-04-09	37	Male	BA.1.1
EPI_ISL_12508163	2022-04-09	87	Male	BA.2
EPI_ISL_12222124	2022-04-09	70	Female	BA.2
EPI_ISL_12222119	2022-04-09	52	Female	BA.2
EPI_ISL_12222123	2022-04-09	0	Female	BA.2
EPI_ISL_12222121	2022-04-09	47	Male	BA.2
EPI_ISL_12222129	2022-04-10	71	Female	BA.2.3
EPI_ISL_12222126	2022-04-10	3	Female	BA.2.9
EPI_ISL_12222128	2022-04-10	73	Male	BA.2
EPI_ISL_12222127	2022-04-10	70	Male	BA.2
EPI_ISL_12502798	2022-04-11	65	Male	BA.1.1
EPI_ISL_12958903	2022-04-12	48	Female	BA.2.12
EPI_ISL_12502803	2022-04-18	83	Female	BA.2.12
EPI_ISL_12502802	2022-04-18	98	Female	BA.2.12
EPI_ISL_12502801	2022-04-18	98	Female	BA.2.12
EPI_ISL_12502800	2022-04-18	82	Female	BA.2.12
EPI_ISL_12502824	2022-04-19	59	Female	BA.2.9
EPI_ISL_12502815	2022-04-19	0	Male	BA.2.12
EPI_ISL_12502811	2022-04-19	75	Male	BA.2.9
EPI_ISL_12502810	2022-04-19	31	Female	BA.2.9
EPI_ISL_12502809	2022-04-19	86	Male	BA.2.9
EPI_ISL_12502808	2022-04-19	72	Male	BA.2.3.5
EPI_ISL_12502799	2022-04-19	9	Male	BA.2.3
EPI_ISL_12502812	2022-04-19	71	Female	BA.2
EPI_ISL_12502807	2022-04-19	90	Female	BA.2
EPI_ISL_12502804	2022-04-19	15	Male	BA.2
EPI_ISL_12502805	2022-04-19	49	Female	BA.2
EPI_ISL_12502806	2022-04-19	42	Female	BA.2
EPI_ISL_12502821	2022-04-20	45	Female	BA.2
EPI_ISL_12502813	2022-04-20	59	Female	BA.2
EPI_ISL_12502818	2022-04-20	0	Male	BA.2.3
EPI_ISL_12502817	2022-04-20	13	Female	BA.2.3
EPI_ISL_12502814	2022-04-20	26	Female	BA.2.9
EPI_ISL_12502822	2022-04-20	62	Male	BA.2
EPI_ISL_12502823	2022-04-20	32	Male	BA.2
EPI_ISL_12502820	2022-04-20	29	Female	BA.2
EPI_ISL_12502819	2022-04-20	78	Male	BA.2
EPI_ISL_12502816	2022-04-20	46	Female	BA.2
EPI_ISL_12502825	2022-04-21	87	Female	BA.2
EPI_ISL_17726530	2022-04-22	65	Male	BA.2.9
EPI_ISL_12511465	2022-04-24	57	Male	BA.2.56
EPI_ISL_12511466	2022-04-24	75	Male	BA.2
EPI_ISL_12589393	2022-04-25	62	Female	BF.1
EPI_ISL_12511471	2022-04-25	7	Male	BA.2.3.5
EPI_ISL_12511472	2022-04-25	64	Male	BA.1.1.1
EPI_ISL_12511467	2022-04-25	62	Female	BF.1
EPI_ISL_12511470	2022-04-25	28	Male	BA.2
EPI_ISL_12511469	2022-04-25	35	Female	BA.2.56
EPI_ISL_12511468	2022-04-25	52	Female	BA.2
EPI_ISL_12589394	2022-04-26	29	Male	BF.1
EPI_ISL_12511489	2022-04-26	64	Female	BA.2.9
EPI_ISL_12511486	2022-04-26	49	Female	BA.2.3.5
EPI_ISL_12511485	2022-04-26	91	Male	BA.2.9
EPI_ISL_12511483	2022-04-26	29	Male	BF.1
EPI_ISL_12511482	2022-04-26	62	Female	BF.1
EPI_ISL_12511481	2022-04-26	43	Male	BA.2.23
EPI_ISL_12511478	2022-04-26	85	Female	BF.1
EPI_ISL_12511475	2022-04-26	51	Female	BF.1
EPI_ISL_12511474	2022-04-26	71	Female	BA.2.9
EPI_ISL_12511487	2022-04-26	75	Male	BA.2
EPI_ISL_12511477	2022-04-26	53	Female	BA.2
EPI_ISL_12511476	2022-04-26	24	Female	BA.2
EPI_ISL_12511473	2022-04-26	1	Male	BA.2
EPI_ISL_12511479	2022-04-26	29	Female	BA.2
EPI_ISL_12511488	2022-04-26	92	Male	BA.2
EPI_ISL_12511484	2022-04-26	102	Female	BA.2
EPI_ISL_12511480	2022-04-26	64	Male	BA.2
EPI_ISL_12511493	2022-04-26	84	Female	BA.2
EPI_ISL_12511490	2022-04-26	85	Female	BA.2
EPI_ISL_12589399	2022-04-27	50	Female	BA.2.3
EPI_ISL_12589398	2022-04-27	64	Female	BF.1
EPI_ISL_12589397	2022-04-27	52	Male	BA.2.9
EPI_ISL_12589396	2022-04-27	79	Male	BA.2.9
EPI_ISL_12511492	2022-04-27	91	Female	BA.2.9
EPI_ISL_12589395	2022-04-27	50	Male	BA.2
EPI_ISL_12511491	2022-04-27	49	Male	BA.2
EPI_ISL_12589402	2022-04-28	30	Female	BF.1
EPI_ISL_12589401	2022-04-28	46	Male	BA.1.1.1
EPI_ISL_12589400	2022-04-28	71	Female	BF.1
EPI_ISL_12589403	2022-04-28	56	Female	BA.2
EPI_ISL_12589408	2022-04-29	42	Female	BA.5.1
EPI_ISL_12589406	2022-04-29	64	Male	BF.1
EPI_ISL_12589405	2022-04-29	73	Male	BF.1
EPI_ISL_12589404	2022-04-29	35	Female	BF.1
EPI_ISL_12589407	2022-04-29	63	Male	BA.2.56
EPI_ISL_12958904	2022-04-29	79	Male	BA.2
EPI_ISL_12589412	2022-04-30	87	Male	BA.2
EPI_ISL_12589411	2022-04-30	73	Male	BA.2
EPI_ISL_12589409	2022-04-30	85	Male	BA.2
EPI_ISL_12589410	2022-04-30	61	Male	BA.2.56
EPI_ISL_12589413	2022-04-30	89	Female	BA.2
EPI_ISL_12829084	2022-05-03	50	Female	BA.2
EPI_ISL_13209255	2022-05-04	66	Female	BF.1
EPI_ISL_13114108	2022-05-05	76	Female	BA.5.1
EPI_ISL_12829085	2022-05-05	85	Female	BA.2
EPI_ISL_13114109	2022-05-06	73	Male	BA.5.1
EPI_ISL_12958905	2022-05-06	35	Female	BA.5.1
EPI_ISL_13209256	2022-05-07	46	Male	BA.2
EPI_ISL_12829087	2022-05-07	91	Male	BA.2
EPI_ISL_12829086	2022-05-07	80	Female	BA.2
EPI_ISL_12829090	2022-05-08	90	Female	BA.2
EPI_ISL_12829088	2022-05-08	60	Female	BA.2
EPI_ISL_13209257	2022-05-09	38	Female	BA.5.1.3
EPI_ISL_13114110	2022-05-10	2	Male	XAN
EPI_ISL_12829091	2022-05-10	89	Female	BA.2
EPI_ISL_12958907	2022-05-10	61	Female	BA.2.56
EPI_ISL_12958908	2022-05-10	83	Female	BA.2.56
EPI_ISL_12829097	2022-05-10	76	Female	BA.2.56
EPI_ISL_12829098	2022-05-10	74	Female	BA.2.56
EPI_ISL_12829096	2022-05-10	70	Female	BA.2.56
EPI_ISL_12829099	2022-05-10	65	Male	BA.2.56
EPI_ISL_12829106	2022-05-10	85	Female	BA.2.56
EPI_ISL_12829114	2022-05-10	64	Male	BA.2.56
EPI_ISL_12829115	2022-05-10	83	Male	BA.2.56
EPI_ISL_12829110	2022-05-10	88	Female	BA.2.56
EPI_ISL_12829111	2022-05-10	76	Male	BA.2.56
EPI_ISL_12829112	2022-05-10	60	Male	BA.2.56
EPI_ISL_12829113	2022-05-10	84	Female	BA.2.56
EPI_ISL_12829104	2022-05-10	64	Male	BA.2.56
EPI_ISL_12829105	2022-05-10	91	Female	BA.2.56
EPI_ISL_12829103	2022-05-10	69	Female	BA.2.56
EPI_ISL_12829108	2022-05-10	77	Female	BA.2.56
EPI_ISL_12829109	2022-05-10	73	Female	BA.2.56
EPI_ISL_12829107	2022-05-10	79	Male	BA.2.56
EPI_ISL_12829100	2022-05-10	74	Male	BA.2.56
EPI_ISL_12829102	2022-05-10	75	Male	BA.2.56
EPI_ISL_12829101	2022-05-10	51	Male	BA.2.56
EPI_ISL_12958906	2022-05-11	40	Female	BA.5.1
EPI_ISL_12829116	2022-05-11	73	Male	BA.5.1
EPI_ISL_12829092	2022-05-11	51	Male	BA.2.18
EPI_ISL_12829093	2022-05-11	unknown	Female	BA.2
EPI_ISL_13114111	2022-05-11	47	Female	BA.2.56
EPI_ISL_12829094	2022-05-11	46	Female	BA.2.56
EPI_ISL_12829095	2022-05-11	34	Male	BA.2.56
EPI_ISL_13114112	2022-05-12	72	Female	BA.2.3
EPI_ISL_12829119	2022-05-12	55	Female	BA.2.36
EPI_ISL_12829118	2022-05-12	69	Female	BA.2
EPI_ISL_12829117	2022-05-12	70	Female	BA.2
EPI_ISL_12829120	2022-05-12	66	Female	BA.2.56
EPI_ISL_12829122	2022-05-13	56	Female	BA.4.1
EPI_ISL_13114113	2022-05-13	77	Female	BA.2
EPI_ISL_12829121	2022-05-13	71	Female	BA.2.9
EPI_ISL_13114117	2022-05-14	46	Female	BA.2.12.1
EPI_ISL_13114115	2022-05-14	69	Male	BA.2.18
EPI_ISL_13114114	2022-05-14	92	Female	BA.2.36
EPI_ISL_12829127	2022-05-14	88	Female	BA.2.18
EPI_ISL_12829126	2022-05-14	69	Male	BA.2.12
EPI_ISL_12829125	2022-05-14	48	Female	BA.2.9
EPI_ISL_12829123	2022-05-14	87	Male	BA.2.9
EPI_ISL_13114116	2022-05-14	60	Male	BA.2
EPI_ISL_12829129	2022-05-14	59	Female	BA.2
EPI_ISL_12829128	2022-05-14	37	Female	BA.2
EPI_ISL_12829124	2022-05-14	48	Female	BA.2
EPI_ISL_12829132	2022-05-14	87	Female	BA.2
EPI_ISL_12829130	2022-05-14	29	Female	BA.2
EPI_ISL_12829131	2022-05-14	0	Female	BA.2
EPI_ISL_13114120	2022-05-15	49	Female	BA.5.1
EPI_ISL_13114118	2022-05-15	61	Female	BA.2.9
EPI_ISL_13114121	2022-05-15	70	Female	BA.5.1
EPI_ISL_12829139	2022-05-15	49	Female	BA.2.9
EPI_ISL_12829133	2022-05-15	61	Male	BA.2.18
EPI_ISL_13114119	2022-05-15	90	Female	BA.2
EPI_ISL_12829136	2022-05-15	76	Female	BA.2
EPI_ISL_12829137	2022-05-15	71	Female	BA.2
EPI_ISL_12829138	2022-05-15	35	Male	BA.2
EPI_ISL_12829134	2022-05-15	55	Female	BA.2
EPI_ISL_12829135	2022-05-15	65	Female	BA.2
EPI_ISL_12958911	2022-05-16	37	Female	BA.5.1
EPI_ISL_12958910	2022-05-16	44	Female	BA.5.1
EPI_ISL_12958909	2022-05-16	48	Female	BA.2.9
EPI_ISL_13209258	2022-05-17	50	Male	BA.2
EPI_ISL_13038062	2022-05-18	53	Female	BA.4
EPI_ISL_12958916	2022-05-18	46	Male	BA.2.36
EPI_ISL_12958915	2022-05-18	53	Female	BA.2.9
EPI_ISL_12958914	2022-05-18	64	Female	BA.5.1
EPI_ISL_12958913	2022-05-18	83	Female	BA.2.9
EPI_ISL_12958912	2022-05-18	51	Female	BA.2
EPI_ISL_12958918	2022-05-19	43	Female	BA.4
EPI_ISL_12958917	2022-05-19	42	Female	BA.4
EPI_ISL_12958921	2022-05-20	67	Female	BA.2.13
EPI_ISL_12958920	2022-05-20	70	Male	BA.2.13
EPI_ISL_12958923	2022-05-20	58	Female	BA.5.1
EPI_ISL_12958922	2022-05-20	50	Female	BA.5.1
EPI_ISL_12958919	2022-05-20	55	Female	BA.1.1
EPI_ISL_12958924	2022-05-20	83	Female	BA.2
EPI_ISL_13209260	2022-05-20	68	Male	BA.2.65
EPI_ISL_13209259	2022-05-20	47	Female	BA.5.1
EPI_ISL_12958931	2022-05-21	60	Female	BA.2.36
EPI_ISL_12958929	2022-05-21	27	Female	BA.5.1
EPI_ISL_12958928	2022-05-21	61	Male	BA.5.1
EPI_ISL_12958927	2022-05-21	66	Female	BA.2.23
EPI_ISL_13209261	2022-05-21	36	Female	BA.2
EPI_ISL_12958925	2022-05-21	24	Female	BA.2
EPI_ISL_12958930	2022-05-21	63	Female	BA.2
EPI_ISL_12958933	2022-05-21	56	Male	BA.2
EPI_ISL_12958932	2022-05-21	80	Female	BA.2.9
EPI_ISL_12958926	2022-05-21	62	Female	BA.2
EPI_ISL_12958934	2022-05-22	37	Male	BA.5.1.23
EPI_ISL_13209263	2022-05-23	87	Male	BA.2
EPI_ISL_13209265	2022-05-23	28	Female	BA.2.9.6
EPI_ISL_13209264	2022-05-23	38	Female	BA.2.12.1
EPI_ISL_13209262	2022-05-23	48	Male	BA.2.12.1
EPI_ISL_13114122	2022-05-24	60	Male	BA.5.1
EPI_ISL_13489823	2022-05-24	24	Female	BA.2
EPI_ISL_13209267	2022-05-24	65	Male	BA.2
EPI_ISL_13209266	2022-05-24	56	Female	BA.2
EPI_ISL_13209268	2022-05-24	42	Male	BA.2.12.1
EPI_ISL_13114123	2022-05-25	29	Female	BA.5.1
EPI_ISL_13209272	2022-05-25	46	Female	BA.2
EPI_ISL_13209270	2022-05-25	54	Female	BA.2.12.1
EPI_ISL_13209269	2022-05-25	45	Female	BA.5.1.23
EPI_ISL_13114127	2022-05-26	23	Female	BA.5.1
EPI_ISL_13114126	2022-05-26	48	Female	BA.5.1
EPI_ISL_13114125	2022-05-26	40	Female	BA.5.1
EPI_ISL_13114124	2022-05-26	35	Female	BA.5.1
EPI_ISL_13209273	2022-05-26	23	Female	BA.5.1.23
EPI_ISL_13209271	2022-05-26	54	Male	BA.2.12.1
EPI_ISL_13209276	2022-05-27	6	Male	BA.2.65
EPI_ISL_13209275	2022-05-27	76	Male	BA.2.56
EPI_ISL_13209274	2022-05-27	34	Male	BA.5.1
EPI_ISL_13209279	2022-05-28	64	Female	BA.2
EPI_ISL_13209281	2022-05-28	35	Female	BA.2
EPI_ISL_13209280	2022-05-28	70	Female	BA.2.9.6
EPI_ISL_13209278	2022-05-28	35	Male	BA.5.1
EPI_ISL_13209277	2022-05-28	30	Female	BA.5.1.23
EPI_ISL_13408133	2022-05-29	85	Male	BA.5.1
EPI_ISL_13209283	2022-05-29	1	Female	BA.2.12.1
EPI_ISL_13209282	2022-05-29	40	Male	BA.2.12.1
EPI_ISL_13408134	2022-05-30	17	Female	BA.5.1.23
EPI_ISL_13209284	2022-05-30	47	Female	BA.5.1
EPI_ISL_13209286	2022-05-31	45	Male	BE.1
EPI_ISL_13408136	2022-05-31	63	Male	BA.2.12.1
EPI_ISL_13408135	2022-05-31	56	Female	BA.2.9.6
EPI_ISL_13209292	2022-05-31	78	Male	BA.5.1
EPI_ISL_13209291	2022-05-31	57	Male	BA.5.1.22
EPI_ISL_13209290	2022-05-31	72	Female	BA.5.1
EPI_ISL_13209289	2022-05-31	62	Female	BA.5.1
EPI_ISL_13209288	2022-05-31	62	Female	BA.5.1
EPI_ISL_13209287	2022-05-31	28	Female	BA.2.3.15
EPI_ISL_13209285	2022-05-31	42	Female	BE.1
EPI_ISL_13408137	2022-06-01	3	Male	BA.2
EPI_ISL_13408147	2022-06-01	54	Male	BA.5.1
EPI_ISL_13408150	2022-06-01	75	Female	BA.5.1
EPI_ISL_13408149	2022-06-01	41	Male	BA.2.12.1
EPI_ISL_13408148	2022-06-01	41	Female	BA.2.12.1
EPI_ISL_13408146	2022-06-01	78	Female	BA.2.3.15
EPI_ISL_13408145	2022-06-01	68	Female	BA.2.12.1
EPI_ISL_13408144	2022-06-01	67	Female	BA.2.12.1
EPI_ISL_13408143	2022-06-01	62	Female	BA.5.1.22
EPI_ISL_13408142	2022-06-01	37	Female	BA.2.12.1
EPI_ISL_13408141	2022-06-01	69	Male	BA.2.12.1
EPI_ISL_13408140	2022-06-01	83	Female	BA.5.1
EPI_ISL_13408139	2022-06-01	54	Female	BA.5.1
EPI_ISL_13408138	2022-06-01	6	Female	BA.4.1
EPI_ISL_13408152	2022-06-02	67	Female	BA.5.1.23
EPI_ISL_13408151	2022-06-02	56	Male	BA.2.12.1
EPI_ISL_13408153	2022-06-03	77	Male	BA.2
EPI_ISL_13408157	2022-06-03	76	Female	BA.2
EPI_ISL_13408156	2022-06-03	90	Female	BA.2.9.6
EPI_ISL_13408155	2022-06-03	55	Female	BA.2.9.6
EPI_ISL_13408154	2022-06-03	52	Male	BA.2.35
EPI_ISL_13408159	2022-06-04	81	Female	BA.5.1
EPI_ISL_13408158	2022-06-04	45	Male	BA.5.1
EPI_ISL_13408160	2022-06-05	25	Female	BA.2.56
EPI_ISL_13489826	2022-06-06	70	Female	BA.2.56
EPI_ISL_13408162	2022-06-06	93	Female	BA.2.56
EPI_ISL_13489825	2022-06-06	54	Female	BA.5.1
EPI_ISL_13489824	2022-06-06	59	Male	BA.5.1
EPI_ISL_13408163	2022-06-06	65	Male	BA.5.1
EPI_ISL_13408161	2022-06-06	70	Male	BA.5.1.22
EPI_ISL_13489831	2022-06-07	68	Male	BA.2.56
EPI_ISL_13622933	2022-06-07	86	Female	BA.5.1.23
EPI_ISL_13622932	2022-06-07	48	Male	BA.5.1
EPI_ISL_13489834	2022-06-07	64	Female	BE.1
EPI_ISL_13489833	2022-06-07	76	Male	BA.5.1
EPI_ISL_13489832	2022-06-07	34	Female	BA.5.1
EPI_ISL_13489830	2022-06-07	43	Male	BA.5.1
EPI_ISL_13489829	2022-06-07	64	Female	BA.2.12.1
EPI_ISL_13489828	2022-06-07	14	Male	BA.5.1
EPI_ISL_13489827	2022-06-07	49	Male	BA.4
EPI_ISL_13489839	2022-06-08	48	Female	BA.5.1
EPI_ISL_13489838	2022-06-08	36	Female	BA.5.2.1
EPI_ISL_13489837	2022-06-08	83	Male	BA.5.1
EPI_ISL_13489836	2022-06-08	47	Male	BF.5
EPI_ISL_13489835	2022-06-08	85	Male	BA.2.36
EPI_ISL_13622934	2022-06-09	85	Male	BA.2.56
EPI_ISL_13489840	2022-06-09	36	Male	BA.2.56
EPI_ISL_13489841	2022-06-09	68	Male	BA.5.1.23
EPI_ISL_13648098	2022-06-10	unknown	Male	BA.5.1
EPI_ISL_13489842	2022-06-10	54	Female	BA.2
EPI_ISL_13489843	2022-06-10	30	Male	BA.2.12.1
EPI_ISL_13489844	2022-06-11	1	Male	BA.2.12.1
EPI_ISL_13622935	2022-06-12	1	Male	BA.2.56
EPI_ISL_13622936	2022-06-12	74	Male	BA.2.56
EPI_ISL_13489845	2022-06-12	26	Male	BA.2.56
EPI_ISL_13622937	2022-06-14	81	Female	BA.2
EPI_ISL_13489846	2022-06-14	64	Female	BA.2.9.6
EPI_ISL_13622939	2022-06-15	34	Male	BA.2.36
EPI_ISL_13622938	2022-06-15	97	Female	BA.2.12
EPI_ISL_13489849	2022-06-16	63	Female	BA.5.1.23
EPI_ISL_13489848	2022-06-16	77	Female	BA.5.1
EPI_ISL_13489847	2022-06-16	74	Male	BA.5.1.23
EPI_ISL_13648099	2022-06-17	44	Female	BA.2.56
EPI_ISL_13648100	2022-06-18	48	Male	BA.5.1.23
EPI_ISL_13648101	2022-06-21	79	Male	BA.2.12.1
EPI_ISL_13622941	2022-06-21	0	Male	BA.5.1.23
EPI_ISL_13622940	2022-06-21	75	Female	BA.2.12.1
EPI_ISL_13622944	2022-06-22	84	Female	BA.5.2.1
EPI_ISL_13622943	2022-06-22	66	Male	BA.5.1
EPI_ISL_13622942	2022-06-22	33	Male	BA.5.1.3
EPI_ISL_13648104	2022-06-23	63	Male	BA.5.1.23
EPI_ISL_13648103	2022-06-23	75	Male	BA.5.1.3
EPI_ISL_13622947	2022-06-23	80	Male	BA.5.1
EPI_ISL_13622946	2022-06-23	90	Female	BA.5.1.23
EPI_ISL_13622945	2022-06-23	92	Female	BA.5.1
EPI_ISL_13648102	2022-06-23	60	Female	BA.5.1.4
EPI_ISL_13622948	2022-06-24	0	Male	BA.2.56
EPI_ISL_13829448	2022-06-27	90	Male	BA.2.9
EPI_ISL_13829453	2022-06-27	95	Female	BA.2
EPI_ISL_13829450	2022-06-27	91	Male	BA.2.12.1
EPI_ISL_13829449	2022-06-27	74	Female	BA.2.12.1
EPI_ISL_13829447	2022-06-27	85	Female	BA.2.9
EPI_ISL_13829446	2022-06-27	42	Female	BA.2.12.1
EPI_ISL_13829452	2022-06-27	85	Female	BA.2
EPI_ISL_13829458	2022-06-28	50	Female	BA.2
EPI_ISL_13829457	2022-06-28	83	Male	BA.2.23
EPI_ISL_13829456	2022-06-28	31	Male	BA.2.12.1
EPI_ISL_13829455	2022-06-28	63	Female	BA.2.12.1
EPI_ISL_13829454	2022-06-28	66	Female	BA.2.12.1
EPI_ISL_13829451	2022-06-28	77	Male	BA.5.1
EPI_ISL_13970497	2022-06-28	66	Female	BA.2
EPI_ISL_13829462	2022-06-29	57	Male	BA.2.12.1
EPI_ISL_13829461	2022-06-29	52	Female	BA.2.12.1
EPI_ISL_13829460	2022-06-29	61	Female	BA.2.56
EPI_ISL_13829459	2022-06-29	93	Female	BA.2.56
EPI_ISL_13829463	2022-06-29	76	Male	BA.2
EPI_ISL_13829465	2022-06-30	53	Female	BA.2
EPI_ISL_13829466	2022-06-30	53	Female	BA.2
EPI_ISL_13829467	2022-06-30	67	Male	BA.2.12.1
EPI_ISL_13829464	2022-06-30	62	Male	BA.2.12.1
EPI_ISL_13829468	2022-07-01	65	Male	BA.2
EPI_ISL_13990760	2022-07-01	62	Female	BA.2
EPI_ISL_13990761	2022-07-02	85	Female	BA.2.35
EPI_ISL_13829470	2022-07-02	85	Female	BA.5.1
EPI_ISL_13829469	2022-07-02	1	Female	BA.5.1
EPI_ISL_13970499	2022-07-04	62	Female	BA.2
EPI_ISL_13829476	2022-07-04	54	Male	BA.2
EPI_ISL_14148244	2022-07-04	0	Female	BA.5.1
EPI_ISL_13970498	2022-07-04	84	Female	BA.2.56
EPI_ISL_13829475	2022-07-04	45	Female	BF.1
EPI_ISL_13829474	2022-07-04	74	Female	BA.2.9
EPI_ISL_13829473	2022-07-04	54	Male	BA.2.12.1
EPI_ISL_13829472	2022-07-04	59	Female	BA.2.12.1
EPI_ISL_13829471	2022-07-04	61	Female	BA.2.23
EPI_ISL_13970504	2022-07-05	89	Female	BA.2.56
EPI_ISL_13970505	2022-07-05	93	Female	BA.2.56
EPI_ISL_13970509	2022-07-05	65	Male	BA.5.1
EPI_ISL_13970503	2022-07-05	48	Male	BA.2.36
EPI_ISL_13970502	2022-07-05	73	Female	BA.5.1
EPI_ISL_13970501	2022-07-05	55	Female	BA.2.12.1
EPI_ISL_13970500	2022-07-05	88	Female	BA.2.12.1
EPI_ISL_13970506	2022-07-06	54	Female	BA.2.74
EPI_ISL_13970518	2022-07-06	38	Male	BA.2.12.1
EPI_ISL_13970517	2022-07-06	63	Male	BA.2.12.1
EPI_ISL_13970516	2022-07-06	51	Female	BA.2.12.1
EPI_ISL_13970515	2022-07-06	35	Female	BA.2
EPI_ISL_13970514	2022-07-06	63	Male	BA.5.1
EPI_ISL_13970513	2022-07-06	36	Female	BA.2.74
EPI_ISL_13970512	2022-07-06	93	Male	BA.5.2.3
EPI_ISL_13970511	2022-07-06	16	Male	BA.5.1
EPI_ISL_13970510	2022-07-06	48	Male	BA.2.12.1
EPI_ISL_13970508	2022-07-06	85	Male	BA.5.1.23
EPI_ISL_13970507	2022-07-06	48	Female	BA.2.18
EPI_ISL_13990763	2022-07-07	68	Female	BA.2
EPI_ISL_13970519	2022-07-07	58	Female	BA.2
EPI_ISL_13990762	2022-07-07	69	Male	BA.2.23
EPI_ISL_13970522	2022-07-07	84	Female	BA.2.12.1
EPI_ISL_13970521	2022-07-07	40	Female	BA.2.12.1
EPI_ISL_13970520	2022-07-07	89	Male	BA.2.12.1
EPI_ISL_13990764	2022-07-08	75	Female	BA.2.12.1
EPI_ISL_13970523	2022-07-08	75	Male	BA.2.12.1
EPI_ISL_13970524	2022-07-09	62	Female	BA.2
EPI_ISL_13990765	2022-07-09	83	Male	BA.2.12.1
EPI_ISL_13990770	2022-07-10	71	Female	BA.2.12
EPI_ISL_13990771	2022-07-10	69	Female	BE.1
EPI_ISL_13990769	2022-07-10	72	Male	BA.5.1
EPI_ISL_13990768	2022-07-10	88	Female	BA.5.1.23
EPI_ISL_13990767	2022-07-10	69	Female	BA.4
EPI_ISL_13990766	2022-07-10	57	Male	BA.5.1.22
EPI_ISL_13990777	2022-07-11	69	Female	BA.2.54
EPI_ISL_13990775	2022-07-11	74	Male	BA.5.1
EPI_ISL_13990774	2022-07-11	85	Male	BA.5.1
EPI_ISL_13990773	2022-07-11	88	Female	BA.5.1
EPI_ISL_13990772	2022-07-11	25	Female	BA.5.2.1
EPI_ISL_13970527	2022-07-11	56	Female	BA.5.1
EPI_ISL_13970526	2022-07-11	77	Male	BA.5.9
EPI_ISL_13970525	2022-07-11	78	Female	BA.2.23
EPI_ISL_13990776	2022-07-11	37	Female	BA.2
EPI_ISL_14438628	2022-07-12	74	Female	BA.2.12.1
EPI_ISL_13990785	2022-07-12	77	Male	XAU
EPI_ISL_13990784	2022-07-12	66	Male	BA.2.18
EPI_ISL_13990783	2022-07-12	86	Female	BA.5.1
EPI_ISL_13990782	2022-07-12	85	Male	BA.5.2.1
EPI_ISL_13990781	2022-07-12	32	Male	BA.5.1
EPI_ISL_13990780	2022-07-12	62	Female	BA.5.1
EPI_ISL_13990779	2022-07-12	76	Male	BA.5.1.3
EPI_ISL_13990778	2022-07-12	78	Male	BA.5.1
EPI_ISL_14438630	2022-07-13	73	Male	BA.2
EPI_ISL_14438629	2022-07-13	38	Female	BA.2.36
EPI_ISL_13990787	2022-07-13	36	Female	BA.2.12.1
EPI_ISL_13990786	2022-07-13	72	Female	BA.2.12.1
EPI_ISL_14835017	2022-07-14	72	Male	BA.4.1
EPI_ISL_14438632	2022-07-14	93	Male	XAU
EPI_ISL_14438631	2022-07-14	39	Male	BA.2.36
EPI_ISL_14148248	2022-07-15	69	Female	BA.2.12.1
EPI_ISL_14148247	2022-07-15	87	Female	BA.2.12.1
EPI_ISL_14148245	2022-07-15	82	Male	BA.5.1.30
EPI_ISL_14148246	2022-07-15	61	Male	BA.2
EPI_ISL_14148252	2022-07-16	85	Male	BA.5.1
EPI_ISL_14148251	2022-07-16	66	Female	BA.2.12.1
EPI_ISL_14148250	2022-07-16	60	Male	BA.5.1
EPI_ISL_14148249	2022-07-16	27	Female	BA.5.1
EPI_ISL_14148269	2022-07-17	0	Male	BA.5.1
EPI_ISL_14148268	2022-07-17	92	Male	BA.5.1.30
EPI_ISL_14148267	2022-07-17	76	Female	BA.5.1
EPI_ISL_14148266	2022-07-17	83	Female	BA.5.1
EPI_ISL_14148265	2022-07-17	74	Male	BA.5.1
EPI_ISL_14148264	2022-07-17	90	Male	BA.5.1.23
EPI_ISL_14148263	2022-07-17	0	Male	BA.4
EPI_ISL_14148262	2022-07-17	91	Male	BA.5.1
EPI_ISL_14148261	2022-07-17	48	Female	BA.5.1.22
EPI_ISL_14148260	2022-07-17	33	Male	BA.5.1.3
EPI_ISL_14148259	2022-07-17	73	Male	BA.5.1.23
EPI_ISL_14148258	2022-07-17	71	Male	BA.5.1
EPI_ISL_14148256	2022-07-17	91	Female	BA.4
EPI_ISL_14148255	2022-07-17	91	Female	BA.5.1
EPI_ISL_14148254	2022-07-17	63	Female	BA.5.1
EPI_ISL_14148253	2022-07-17	99	Male	BA.5.1
EPI_ISL_14148257	2022-07-17	75	Male	BA.2
EPI_ISL_14148270	2022-07-18	83	Female	BA.2.9
EPI_ISL_14438633	2022-07-18	85	Male	BA.5.1.23
EPI_ISL_14244305	2022-07-19	90	Female	BA.4.1
EPI_ISL_14148272	2022-07-19	74	Male	BA.2.23
EPI_ISL_14148271	2022-07-19	81	Female	BA.2.23
EPI_ISL_14438634	2022-07-19	47	Female	BA.2.12.1
EPI_ISL_14244310	2022-07-20	0	Female	BA.2
EPI_ISL_14244309	2022-07-20	56	Female	BA.2.36
EPI_ISL_14244308	2022-07-20	35	Male	BA.5.1.22
EPI_ISL_14244307	2022-07-20	88	Male	BA.2.23
EPI_ISL_14244306	2022-07-20	73	Male	BA.2.9
EPI_ISL_14997825	2022-07-21	84	Male	BA.2
EPI_ISL_14244314	2022-07-21	61	Male	BE.1
EPI_ISL_14244312	2022-07-21	73	Male	BA.2.36
EPI_ISL_14244311	2022-07-21	61	Female	BA.5.1
EPI_ISL_14244313	2022-07-21	88	Female	BA.4.1
EPI_ISL_14997826	2022-07-22	95	Female	BA.5.1
EPI_ISL_14244317	2022-07-22	15	Female	BA.5.1
EPI_ISL_14244316	2022-07-22	76	Male	BA.5.1
EPI_ISL_14244315	2022-07-22	45	Male	BA.2.12.1
EPI_ISL_14438635	2022-07-22	87	Male	BA.5.1.23
EPI_ISL_14244318	2022-07-23	88	Male	BA.2.23
EPI_ISL_14438637	2022-07-23	56	Female	BA.5.1
EPI_ISL_14438636	2022-07-23	51	Female	BA.4.1
EPI_ISL_14244321	2022-07-24	38	Female	BA.2
EPI_ISL_14438638	2022-07-24	55	Female	BA.2
EPI_ISL_14244332	2022-07-24	1	Female	BA.5.2.1
EPI_ISL_14244331	2022-07-24	65	Female	BA.5.1
EPI_ISL_14244330	2022-07-24	83	Male	BA.5.1
EPI_ISL_14244327	2022-07-24	77	Female	BA.4.1
EPI_ISL_14244325	2022-07-24	88	Male	BA.5
EPI_ISL_14244323	2022-07-24	92	Male	BA.5.9
EPI_ISL_14244322	2022-07-24	58	Female	BA.4.1
EPI_ISL_14244319	2022-07-24	67	Male	BA.2.12.1
EPI_ISL_14244320	2022-07-24	11	Female	BA.5.2.1
EPI_ISL_14244326	2022-07-24	87	Male	BA.4.1
EPI_ISL_14244329	2022-07-24	43	Female	BA.5.1.35
EPI_ISL_14244324	2022-07-24	81	Female	BA.5.1
EPI_ISL_14244333	2022-07-24	1	Female	BA.5.1
EPI_ISL_14244328	2022-07-24	68	Female	BA.5.1
EPI_ISL_14148273	2022-07-24	78	Male	BA.5.1
EPI_ISL_14438639	2022-07-24	74	Male	BA.5.1.23
EPI_ISL_14835018	2022-07-24	88	Male	BA.2.56
EPI_ISL_14835020	2022-07-25	89	Male	BA.4.1
EPI_ISL_14835019	2022-07-25	72	Male	BA.4.1
EPI_ISL_14438640	2022-07-25	45	Male	BA.4.1
EPI_ISL_14438643	2022-07-26	30	Male	BA.5.1
EPI_ISL_14438642	2022-07-26	45	Female	BA.5.1.22
EPI_ISL_14438641	2022-07-26	64	Female	BA.5.1.23
EPI_ISL_14438644	2022-07-26	69	Male	BA.5.5
EPI_ISL_14438647	2022-07-27	90	Female	BA.5.1
EPI_ISL_14438646	2022-07-27	42	Male	BA.2.12.1
EPI_ISL_14438645	2022-07-27	97	Female	BA.5.1.23
EPI_ISL_14438648	2022-07-28	65	Male	BA.2
EPI_ISL_14438651	2022-07-30	34	Male	BE.1
EPI_ISL_14438650	2022-07-30	48	Female	BA.5.1
EPI_ISL_14438649	2022-07-30	62	Female	BA.5.1.3
EPI_ISL_14438652	2022-07-30	79	Male	BA.5.1
EPI_ISL_14438653	2022-07-31	74	Female	BA.5.1
EPI_ISL_14438666	2022-08-01	44	Female	BA.5.2
EPI_ISL_14438656	2022-08-01	67	Male	BA.4.1
EPI_ISL_14438655	2022-08-01	59	Male	BA.2.74
EPI_ISL_14438654	2022-08-01	1	Male	BA.5.1
EPI_ISL_14835021	2022-08-02	72	Female	BA.2.12.1
EPI_ISL_14480695	2022-08-02	38	Female	BA.5.2
EPI_ISL_14480694	2022-08-02	74	Female	BA.5.2
EPI_ISL_14438665	2022-08-02	81	Female	BA.5.1
EPI_ISL_14438663	2022-08-02	65	Female	BA.5.1
EPI_ISL_14438662	2022-08-02	45	Female	BA.5.1
EPI_ISL_14438661	2022-08-02	92	Female	BA.5.1.23
EPI_ISL_14438660	2022-08-02	27	Male	BA.5.1
EPI_ISL_14438657	2022-08-02	77	Male	BA.5.1
EPI_ISL_14438659	2022-08-02	67	Male	BA.5.2
EPI_ISL_14438658	2022-08-02	46	Female	BA.5.2
EPI_ISL_14480697	2022-08-03	39	Male	BA.5.2.1
EPI_ISL_14480696	2022-08-03	73	Female	BA.5.2
EPI_ISL_14438669	2022-08-03	86	Female	BA.5.1
EPI_ISL_14438668	2022-08-03	67	Female	BA.5.1.23
EPI_ISL_14438667	2022-08-03	2	Male	BA.5.1.22
EPI_ISL_14438664	2022-08-03	78	Male	XAN
EPI_ISL_14835023	2022-08-04	73	Male	BA.5.1.3
EPI_ISL_14835022	2022-08-04	81	Female	BE.1
EPI_ISL_14480706	2022-08-04	45	Male	BA.5.1
EPI_ISL_14480705	2022-08-04	74	Female	BE.1.1
EPI_ISL_14480704	2022-08-04	55	Male	BA.5.1
EPI_ISL_14480703	2022-08-04	56	Female	BE.1
EPI_ISL_14480702	2022-08-04	51	Female	BA.5.1.23
EPI_ISL_14480701	2022-08-04	87	Male	BA.5.1
EPI_ISL_14480700	2022-08-04	47	Female	BA.5.2
EPI_ISL_14480699	2022-08-04	85	Female	BA.5.1
EPI_ISL_14480698	2022-08-04	93	Male	BA.5.2
EPI_ISL_14438671	2022-08-04	75	Female	BA.5.1.3
EPI_ISL_14438670	2022-08-04	75	Male	BA.4.4
EPI_ISL_14438677	2022-08-04	89	Female	XAZ
EPI_ISL_14438676	2022-08-04	94	Male	BA.5.1
EPI_ISL_14438675	2022-08-04	82	Female	BA.5.1.24
EPI_ISL_14438674	2022-08-04	62	Female	XAZ
EPI_ISL_14438673	2022-08-04	86	Female	BA.5.1.3
EPI_ISL_14438672	2022-08-04	62	Female	BA.5.2.1
EPI_ISL_14835025	2022-08-11	88	Male	BF.41
EPI_ISL_14835024	2022-08-11	89	Male	BA.5.1.17
EPI_ISL_14835028	2022-08-15	72	Male	BA.4.1
EPI_ISL_14835027	2022-08-15	85	Male	BA.5.1
EPI_ISL_14835026	2022-08-15	45	Female	BA.5.1
EPI_ISL_14997827	2022-08-16	66	Male	BA.5.1.22
EPI_ISL_14835038	2022-08-16	80	Male	BA.5.1
EPI_ISL_14835036	2022-08-16	48	Male	BE.1.3
EPI_ISL_14835035	2022-08-16	42	Female	BA.5.2.1
EPI_ISL_14835034	2022-08-16	90	Male	BA.5.2.1
EPI_ISL_14835033	2022-08-16	9	Female	BA.5.2.1
EPI_ISL_14835032	2022-08-16	40	Female	BA.5.2
EPI_ISL_14835030	2022-08-16	85	Male	BA.5.1
EPI_ISL_14835029	2022-08-16	56	Male	BA.5.2.20
EPI_ISL_14835031	2022-08-16	76	Male	BA.2
EPI_ISL_14835037	2022-08-16	67	Male	BA.5.1
EPI_ISL_14835046	2022-08-17	91	Female	BA.5.1
EPI_ISL_14835045	2022-08-17	91	Female	BF.41
EPI_ISL_14835044	2022-08-17	69	Female	BA.5.1
EPI_ISL_14835043	2022-08-17	53	Male	BE.1.1
EPI_ISL_14835042	2022-08-17	48	Female	BA.5.1.3
EPI_ISL_14835041	2022-08-17	36	Female	BA.5.1
EPI_ISL_14835040	2022-08-17	67	Male	BA.2.12.1
EPI_ISL_14835039	2022-08-17	4	Female	BA.5.1
EPI_ISL_14997829	2022-08-18	96	Female	BA.5.1
EPI_ISL_14997828	2022-08-18	76	Male	BA.5.2.1
EPI_ISL_14997832	2022-08-19	77	Female	BA.5.1
EPI_ISL_14997831	2022-08-19	82	Male	BA.5.1
EPI_ISL_14997830	2022-08-19	75	Male	BA.2
EPI_ISL_14997834	2022-08-20	66	Female	BA.5.1.3
EPI_ISL_14997833	2022-08-20	66	Female	BA.5.1
EPI_ISL_14997835	2022-08-21	74	Female	BA.5.2.1
EPI_ISL_14997838	2022-08-22	75	Male	BA.5.2.1
EPI_ISL_14997837	2022-08-22	63	Male	BA.5.1
EPI_ISL_14997836	2022-08-22	37	Male	BA.5.1
EPI_ISL_14997843	2022-08-23	0	Male	BA.5.2.20
EPI_ISL_14997842	2022-08-23	58	Male	BA.5.2
EPI_ISL_14997841	2022-08-23	76	Male	BA.5.2.1
EPI_ISL_14997840	2022-08-23	79	Male	BA.5.1.23
EPI_ISL_14997839	2022-08-23	61	Female	BA.5.1.22
EPI_ISL_14997848	2022-08-24	78	Female	BA.5.2
EPI_ISL_14997847	2022-08-24	79	Male	BA.5.2.1
EPI_ISL_14997846	2022-08-24	76	Male	BE.1.1
EPI_ISL_14997845	2022-08-24	21	Male	BA.5.2.1
EPI_ISL_14997844	2022-08-24	58	Female	BA.5.1.30
EPI_ISL_14997851	2022-08-25	66	Female	BA.5.1
EPI_ISL_14997850	2022-08-25	61	Female	BA.5.1
EPI_ISL_14997849	2022-08-25	1	Male	BA.5.1
EPI_ISL_14997852	2022-08-26	51	Male	BA.5.2.1
EPI_ISL_15022733	2022-08-28	90	Female	BA.5.1
EPI_ISL_15022739	2022-08-29	86	Female	BA.5.1
EPI_ISL_15022738	2022-08-29	86	Male	BE.1
EPI_ISL_15022737	2022-08-29	86	Male	BA.5.2.1
EPI_ISL_15022736	2022-08-29	52	Female	BA.5.1.1
EPI_ISL_15022735	2022-08-29	60	Male	BA.5.1
EPI_ISL_15022734	2022-08-29	51	Female	BF.7
EPI_ISL_15022746	2022-08-30	28	Female	BA.5.2
EPI_ISL_15022745	2022-08-30	76	Female	BF.7
EPI_ISL_15022744	2022-08-30	77	Male	BA.5.1
EPI_ISL_15022743	2022-08-30	77	Female	BE.1
EPI_ISL_15022742	2022-08-30	63	Male	BA.5.2.1
EPI_ISL_15022741	2022-08-30	37	Male	BA.5.1
EPI_ISL_15022740	2022-08-30	28	Male	BA.5.1.5
EPI_ISL_15022748	2022-08-31	26	Male	BA.4.7
EPI_ISL_15022747	2022-08-31	47	Female	BA.4.6
EPI_ISL_15022749	2022-09-02	5	Female	BA.5.2
EPI_ISL_15022750	2022-09-04	66	Female	BA.5.1.3
[truncated: 2,003 more rows]
