# Supplementary material for: New Circulating Variants of SARS-CoV-2 in Asturias During the Period (2022–2024)
Source: Viruses. 2025 Nov 22;17(12):1531. doi: 10.3390/v17121531 (PMC12737691; doi:10.3390/v17121531)
Supplement: Supplementary file 1 [file viruses-17-01531-s001.zip › supplementary Table S2.xlsx]

## Sheet: Hoja1
Table S2. Mutations occurred in >5% of the viral population sequenced. amutations fixed in the world (>95% population)
Asturias			Spain			GISAID
Mutation	Numbre	%	Mutation	Numbre	%	Mutation	Numbre	%
gene_S_D614G	3989	99.7001	gene_S_D614G	259046	99.666	gene_S_D614Ga	15044407	99.6902
RDPD_P323L	3940	98.9453	RDPD_P323L	258129	99.3132	RDPD_P323La	14781790	99.4334
gene_N_R203K	3276	83.4437	orf1a_T3255I	198825	76.4965	gene_S_T478Ka	11779734	80.6612
gene_N_G204R	3269	83.1807	gene_S_T478K	196622	75.6489	orf1a_T3255Ia	11866060	79.8687
orf1a_T3255I	3300	82.7068	gene_N_R203K	182507	70.2182	gene_S_G142Da	8643687	71.9925
gene_S_T478K	3184	80.7302	gene_N_G204R	181340	69.7692	gene_N_R203Ka	9423199	64.032
gene_S_G142D	2906	78.8602	gene_S_N501Y	175125	67.3781	gene_N_G204Ra	9337965	63.3853
gene_S_N501Y	2699	78.2773	gene_S_P681H	160261	61.6592	gene_S_N501Ya	8972460	62.1668
gene_S_H655Y	2937	73.8125	gene_S_H655Y	151643	58.3435	gene_S_P681H	9055191	60.1376
gene_N_P13L	2923	73.0933	gene_E_T9I	150674	57.9707	gene_S_H655Ya	8200542	54.4282
gene_S_N764K	2913	72.9161	gene_N_P13L	150464	57.8899	gene_S_N969Ka	7966969	53.5559
gene_M_A63T	2910	72.8228	gene_S_N679K	150312	57.8314	gene_S_N679Ka	8066499	53.5217
gene_S_D796Y	2904	72.8185	gene_S_N969K	150305	57.8287	gene_S_D796Ya	8010945	53.5153
gene_S_K417N	2904	72.782	gene_S_Q954H	150223	57.7972	gene_S_Q954Ha	7958036	53.4615
gene_E_T9I	2904	72.7455	gene_S_D796Y	150037	57.7256	gene_S_S477Na	7787893	53.3329
gene_S_N969K	2894	72.7318	gene_S_G142D	147962	56.9273	gene_N_P13La	7892533	53.2481
gene_S_N440K	2898	72.7227	orf1a_P3395H	147845	56.8823	orf1ab_I643Va	7811882	53.234
gene_S_Q954H	2870	72.6031	orf1ab_I643V	147833	56.8777	orf1a_P3395Ha	7905508	53.2189
gene_S_P681H	2900	72.5544	gene_S_S477N	147729	56.8376	gene_E_T9Ia	7898066	53.1433
gene_S_S477N	2860	72.5152	gene_M_A63T	147236	56.648	gene_M_A63Ta	7864886	53.0088
gene_S_S373P	2850	72.5006	gene_M_Q19E	146267	56.2752	gene_S_N764Ka	7807641	52.9389
orf1ab_I643V	2879	72.3549	gene_S_N764K	145747	56.0751	gene_S_Y505Ha	7597175	52.6299
gene_M_Q19E	2829	72.3529	gene_S_S373P	144506	55.5976	gene_S_Q498Ra	7576558	52.5632
gene_S_N679K	2891	72.3112	gene_S_S375F	144000	55.4029	gene_S_S373Pa	7719777	52.4813
orf1a_P3395H	2843	72.2858	gene_S_Q498R	142505	54.8278	gene_S_S375Fa	7696141	52.3597
gene_S_S375F	2660	69.7613	gene_S_Y505H	141108	54.2903	gene_M_Q19Ea	7638491	52.1871
gene_ORF3a_T223I	2718	68.671	gene_S_K417N	128218	49.3309	gene_S_E484A	7437211	50.9657
orf1ab_R392C	2730	68.2671	gene_ORF3a_T223I	127704	49.1332	gene_S_K417Na	7084934	49.8995
orf1ab_T1240I	2713	68.2516	gene_S_E484A	126879	48.8158	gene_S_N440Ka	7034786	49.7606
orf1a_G1307S	2722	68.2035	orf1ab_R392C	126246	48.5722	gene_S_L452R	6748282	47.6212
gene_N_S413R	2699	68.105	gene_N_S413R	125525	48.2948	gene_S_G339D	6442543	43.352
gene_S_S371F	2677	67.9442	gene_S_N440K	125387	48.2417	gene_ORF3a_T223Ia	5830695	39.3019
orf1a_S135R	2713	67.8759	orf1a_L3027F	125104	48.1328	orf1a_L3027Fa	5746087	39.1134
gene_S_T19I	2692	67.8086	orf1a_G1307S	125035	48.1063	gene_S_D405Na	5760836	38.949
gene_S_A27S	2509	66.3581	orf1a_T842I	124713	47.9824	gene_S_S371Fa	5703252	38.9235
gene_S_D405N	2524	66.3512	orf1a_S135R	124517	47.907	orf1a_T842Ia	5747391	38.9047
gene_S_Q498R	2272	64.8587	orf1ab_T1240I	124260	47.8081	orf1ab_R392Ca	5795075	38.9015
gene_S_T376A	2452	64.7649	gene_S_D405N	124187	47.78	gene_S_T376Aa	5693044	38.8562
gene_S_R408S	2431	63.4229	gene_S_T376A	122180	47.0079	gene_N_S413Ra	5711600	38.7942
gene_S_E484A	2505	63.4017	orf1a_T3090I	121975	46.929	orf1a_G1307Sa	5768379	38.7463
gene_S_Y505H	2199	62.5071	gene_S_S371F	121631	46.7966	orf1ab_T1240Ia	5600635	38.7315
orf1a_T3090I	2115	61.6079	gene_S_T19I	120320	46.2922	gene_S_T19Ia	5734667	38.6441
orf1a_T842I	2434	61.4336	gene_S_R408S	118222	45.485	orf1a_T3090Ia	5705410	38.5397
orf1a_L3027F	2245	56.2234	gene_S_A27S	116685	44.8937	gene_S_A27Sa	5705767	38.4762
gene_ORF6_D61L	1711	44.7906	gene_S_L452R	98070	37.7317	orf1a_S135Ra	5715527	38.4594
gene_S_V213G	1722	44.5306	gene_S_V213G	96527	37.1381	gene_S_R408Sa	5528618	38.4009
gene_S_N460K	1726	43.3124	gene_S_G339D	95352	36.686	RDPD_G671S	5361606	36.6567
gene_S_G446S	1566	39.5055	RDPD_G671S	85981	33.0806	gene_S_V213Ga	4867869	33.1678
gene_S_G339D	1504	38.2114	gene_ORF6_D61L	81379	31.31	gene_S_P681Ra	4601991	30.5629
gene_S_L452R	1481	37.2111	gene_S_P681R	75888	29.1973	gene_M_I82T	4304913	29.0393
orf1a_L3201F	1405	35.3193	gene_S_N460K	63681	24.5008	gene_N_R203M	4264654	28.979
RDPD_G671S	1389	34.847	gene_S_G446S	58152	22.3736	gene_N_D377Y	4264895	28.972
gene_S_G339H	1334	33.8923	orf1a_L3201F	57972	22.3043	gene_ORF3a_S26L	4297498	28.8855
gene_S_R346T	1148	31.7039	gene_M_I82T	55585	21.3859	orf1ab_P77L	4275455	28.7318
gene_S_F486P	1144	28.94	gene_N_D377Y	54601	21.0073	gene_S_T19R	4258092	28.694
gene_E_T11A	993	24.9811	orf1ab_P77L	54490	20.9646	gene_ORF7a_T120I	4111331	28.3408
gene_S_F486V	884	22.3628	gene_ORF3a_S26L	54474	20.9585	gene_N_D63G	4182467	28.3039
gene_M_D3N	819	20.5521	gene_S_T19R	53757	20.6826	gene_ORF7a_V82A	4019309	27.9344
gene_S_F490S	801	20.3403	gene_N_R203M	53685	20.6549	gene_S_D950N	4117287	27.9149
gene_S_P681R	806	20.1651	gene_N_D63G	52858	20.3367	gene_S_Q493R	3944780	27.0522
gene_S_V445P	798	20.121	gene_ORF7a_T120I	52825	20.324	gene_S_T95I	3808480	26.7334
orf1a_K47R	786	19.8135	gene_S_G339H	52364	20.1467	gene_ORF7b_T40I	3821605	26.4569
gene_S_V213E	750	19.3949	gene_S_D950N	51850	19.9489	orf1a_P2046L	3809492	26.2334
gene_S_Q183E	740	18.8295	gene_ORF7a_V82A	51828	19.9404	orf1a_T3646A	3876631	26.0782
gene_S_L368I	735	18.7023	gene_S_Q493R	51096	19.6588	orf1ab_A995V	3868563	26.01
gene_S_H146Q	708	18.6512	orf1ab_A995V	48913	18.8189	orf1a_V2930L	3859532	25.9744
orf1a_T4175I	703	17.6235	orf1a_V2930L	48836	18.7893	gene_N_G215C	3833188	25.883
gene_S_G252V	674	17.0159	orf1a_T3646A	48828	18.7862	orf1a_A1306S	3849398	25.8574
orf1ab_S36P	675	16.9598	orf1a_P2046L	48470	18.6485	orf1a_P2287S	3781933	25.837
gene_S_F456L	660	16.5871	orf1a_A1306S	48430	18.6331	gene_ORF6_D61La	3542192	24.0926
gene_ORF8_G8*	638	16.2217	gene_ORF7b_T40I	48256	18.5661	gene_S_G446Sa	2999969	21.1845
gene_S_Q493R	618	15.6139	gene_N_G215C	48248	18.5631	orf1a_L3201F	3142591	21.177
orf1a_A2710T	591	14.7787	orf1a_P2287S	48093	18.5034	orf1a_A2710Ta	2427669	16.349
gene_S_K444T	493	12.4025	gene_S_F486P	46085	17.7309	gene_S_F486V	2323786	15.9332
gene_S_L24S	165	11.4663	gene_S_R346T	45829	17.6324	gene_S_A67V	2093284	14.741
gene_S_V83A	401	11.2482	orf1a_A2710T	45776	17.612	orf1a_I3758V	2180746	14.6962
gene_S_E484K	436	11.0352	gene_S_F486V	43818	16.8587	gene_S_N856K	2147866	14.4317
gene_N_D377Y	422	10.5844	gene_M_D3N	40754	15.6798	gene_S_L981F	2146637	14.4262
gene_S_K356T	415	10.5143	gene_S_T95I	38978	14.9965	orf1a_K856R	2121807	14.4187
gene_S_E554K	411	10.3318	gene_E_T11A	31906	12.2756	gene_S_T547K	2172639	14.3994
gene_S_P621S	411	10.2724	orf1a_T4175I	31745	12.2137	gene_M_D3G	2034525	13.8767
gene_M_I82T	410	10.2705	gene_S_T716I	30739	11.8266	gene_M_D3N	2015035	13.7438
gene_S_A570V	408	10.2102	gene_ORF8_Q27*	30221	11.6273	gene_S_G496S	1945251	13.4603
gene_S_H245N	406	10.201	gene_ORF8_R52I	30118	11.5877	gene_S_S371L	1953321	13.331
gene_S_N450D	405	10.1606	orf1a_T1001I	30062	11.5661	gene_S_N460Ka	1836286	12.9391
gene_M_D3H	404	10.138	gene_S_A570D	30052	11.5623	gene_S_R346T	1711164	11.5583
gene_S_R158G	355	10.1371	gene_S_S982A	30037	11.5565	gene_S_G339Ha	1402135	9.435
gene_S_F157S	354	10.1288	gene_S_D1118H	29975	11.5327	gene_ORF8_Q27stop	1180897	8.14466
orf1a_V3593F	404	10.1177	gene_ORF8_Y73C	29957	11.5257	gene_ORF8_R52I	1172882	8.09163
orf1a_N2526S	404	10.1025	gene_N_S235F	29489	11.3457	gene_S_T716I	1203371	8.06621
gene_S_T19R	400	10.0756	orf1a_I2230T	29343	11.2895	orf1a_T1001I	1185636	7.96626
gene_ORF7a_T120I	400	10.0756	gene_S_F490S	29314	11.2783	gene_S_A570D	1202717	7.96623
orf1ab_P77L	400	10.0629	gene_N_D3L	29237	11.2487	gene_S_F486Pa	1161573	7.96442
gene_S_V127F	396	10.0406	orf1a_A1708D	29099	11.1956	gene_ORF8_Y73C	1167287	7.92312
gene_N_D63G	400	10	orf1a_K47R	29026	11.1675	orf1a_I2230T	1147219	7.87917
gene_S_L452W	398	10	gene_S_V213E	28497	10.964	gene_N_S235F	1165564	7.8737
gene_S_I332V	394	9.97216	gene_S_Q183E	28120	10.819	orf1a_A1708D	1167809	7.86227
gene_ORF3a_S26L	398	9.95498	gene_S_L368I	27985	10.767	gene_S_D1118H	1172958	7.85457
orf1a_K1973R	396	9.91239	gene_S_V445P	27669	10.6454	gene_S_S982A	1165750	7.83467
gene_N_R203M	389	9.9083	orf1ab_S36P	26962	10.3734	gene_N_D3L	1154404	7.7934
gene_N_Q229K	393	9.88431	gene_S_H146Q	26599	10.2338	gene_E_T11A	1138069	7.64945
orf1a_A211D	392	9.79755	gene_ORF8_G8*	25830	9.9379	gene_S_R346K	1131179	7.64072
gene_S_A264D	376	9.74346	gene_S_V83A	24766	9.52854	gene_N_S33G	550972	7.27834
gene_ORF7a_V82A	384	9.74125	orf1a_I3758V	24577	9.45582	gene_S_F490S	1043007	7.1485
gene_S_R21T	385	9.69773	gene_S_T547K	24547	9.44428	orf1a_A2529V	1052056	7.10219
gene_M_A104V	374	9.48276	gene_S_A67V	24460	9.41081	gene_S_V70I	586505	7.03724
gene_S_T716I	379	9.48211	gene_S_L981F	24431	9.39965	orf1ab_S36P	970656	6.56241
orf1a_P2287S	352	9.40673	gene_S_N856K	24430	9.39926	gene_S_V213E	958094	6.52808
gene_ORF8_R52I	371	9.39241	orf1a_K856R	24251	9.33039	gene_S_V83A	926746	6.50407
orf1a_T1001I	369	9.36073	gene_S_R158G	23126	8.89756	gene_S_V445P	915599	6.45621
orf1a_V1056L	370	9.35525	gene_M_D3G	23047	8.86716	gene_S_Q183E	945646	6.44367
gene_ORF8_Q27*	370	9.35288	gene_S_G496S	22421	8.62631	orf1a_K47R	924797	6.30725
orf1a_I2230T	369	9.30878	gene_S_F456L	22129	8.51397	gene_S_L368I	915548	6.21798
gene_ORF7b_F19L	369	9.27369	gene_S_K356T	21892	8.42279	gene_S_H146Q	883179	5.99843
gene_S_V445H	367	9.25366	gene_S_S371L	21869	8.41394	gene_ORF8_G8stop	862879	5.96195
gene_ORF8_Y73C	361	9.24693	gene_S_E484K	21748	8.36738	gene_S_G252V	775364	5.25806
gene_S_D1118H	367	9.21416	gene_S_E554K	21672	8.33814
orf1a_R3821K	362	9.19248	gene_S_P621S	21668	8.3366
gene_N_S235F	364	9.18264	gene_S_L216F	21650	8.32968
gene_N_D3L	367	9.17959	gene_S_H245N	21524	8.2812
orf1a_L3829F	357	9.15854	gene_S_A570V	21497	8.27081
gene_S_S982A	366	9.15687	gene_S_P1143L	21424	8.24273
gene_S_L455S	364	9.14573	gene_S_V127F	21383	8.22695
orf1a_A1708D	365	9.14558	gene_S_I332V	21379	8.22541
gene_S_P1143L	359	9.11168	gene_S_F157S	21366	8.22041
gene_S_S50L	343	9.11023	gene_S_A264D	21349	8.21387
gene_S_A570D	364	9.10911	gene_S_S939F	21241	8.17232
gene_S_N481K	359	9.10243	gene_N_Q9L	21090	8.11422
gene_M_T30A	342	9.07162	gene_M_D3H	21019	8.08691
gene_S_L216F	348	9.02256	RDPD_L838I	20953	8.06151
orf1a_P2046L	356	8.9	orf1a_K1973R	20846	8.02035
gene_S_S939F	343	8.87222	gene_N_Q229K	20791	7.99918
gene_N_G215C	354	8.84779	orf1a_N2526S	20785	7.99688
orf1ab_A995V	352	8.8022	gene_S_R403K	20672	7.9534
orf1a_A1306S	351	8.79259	orf1a_A211D	20660	7.94878
gene_ORF7b_T40I	344	8.76656	gene_ORF7b_F19L	20487	7.88222
orf1a_V2930L	348	8.74811	orf1a_V1056L	20235	7.78527
orf1a_T3646A	348	8.72399	orf1a_V3593F	19985	7.68908
gene_S_R403K	324	8.55333	gene_M_A104V	19823	7.62675
orf1ab_M233I	331	8.31032	gene_M_T30A	19789	7.61367
gene_N_E136D	327	8.18728	gene_S_N481K	19431	7.47593
RDPD_Y273H	312	7.83329	gene_S_S50L	19387	7.45901
gene_ORF10_L37F	306	7.69037	orf1a_R3821K	19131	7.36051
orf1a_Q556K	303	7.67283	gene_S_G252V	19034	7.32319
orf1ab_N268S	281	7.09059	orf1a_L3829F	18540	7.13313
orf1a_G1819S	280	7.04048	gene_S_L455S	18165	6.98885
gene_S_L455F	265	6.65829	gene_S_R21T	17727	6.82033
gene_S_F157L	231	6.60944	gene_ORF10_L37F	16498	6.34748
gene_S_T95I	236	6.32708	gene_S_A222V	16189	6.2286
orf1a_P1640S	225	5.64193	gene_S_N450D	15894	6.1151
gene_S_D950N	217	5.55556	gene_S_L452W	15571	5.99083
gene_S_A67V	211	5.46349	orf1a_Q556K	15337	5.9008
orf1a_N4060S	211	5.27632	orf1ab_M233I	15239	5.86309
gene_S_G257S	206	5.2645	gene_S_V445H	15149	5.82847
orf1a_S1221L	209	5.24467	gene_N_E136D	15078	5.80115
gene_S_K147E	198	5.15357	gene_S_K444T	14535	5.59223
gene_S_W152R	197	5.10231	gene_N_S33G	13843	5.32599
			RDPD_Y273H	13386	5.15017
