# Supplementary material for: New Circulating Variants of SARS-CoV-2 in Asturias During the Period (2022–2024)
Source: Viruses. 2025 Nov 22;17(12):1531. doi: 10.3390/v17121531 (PMC12737691; doi:10.3390/v17121531)
Supplement: Supplementary file 1 [file viruses-17-01531-s001.zip › supplementary Table S3.xlsx]

## Sheet: Hoja1
Table S3. Number of mutations fixed occurring in each gene in the Asturias strains during Covid (March 2020 to June 2022) and post-Covid period (July 2022 to July 2024).
March 2020 to July 2022						July 2022 and July 2024
Mutations	Number	%	First detection	>95% population	days until fixed	Mutations	Number	%	First detection	>95% population	days until fixed	Detection first period and fixed second period	First detection	>95% population
gene_S_D614G	1721	99.3076	2020-03-03	2020-03-03	0	gene_S_G142D	2133	99.1632
RDPD_P323L	1697	98.491	2020-03-03	2020-03-03	0	gene_S_N460K	1726	76.609	2022-09-19	2023-02-21	155
gene_N_R203K	1078	62.7839	2020-03-03	2021-04-10	403	gene_S_G339H	1334	60.3074	2022-09-19	2023-04-24	217
gene_N_G204R	1074	62.5146	2020-03-03	2022-02-14	713	gene_S_F486P	1144	51.4388	2022-12-21	2023-04-24	124
gene_S_T478K	1048	60.578	2021-02-07	2021-09-12	217	gene_E_T11A	992	44.1478
orf1a_T3255I	1045	60.3001	2021-02-07	2021-09-12	217	RDPD_G671S	990	43.9414
gene_S_P681H	1043	60.1847				gene_S_V445P	798	35.7047
gene_S_N501Y	865	56.6841	2020-12-07	2022-04-17	496	gene_S_F490S	785	35.5204
gene_S_G142D	773	50.3911	2021-06-11	2022-05-18	341	gene_S_V213E	750	35.0795
gene_S_H655Y	694	40.0693	2021-02-07	2022-02-14	372	orf1a_K47R	786	34.9178
gene_N_P13L	666	38.4305	2021-04-10	2022-02-14	310	gene_S_Q183E	740	33.6823
gene_S_K417N	657	37.9549	2021-04-10	2022-02-14	310	gene_S_H146Q	708	33.3805
gene_S_S477N	652	37.7097	2021-02-07	2022-02-14	372	gene_S_L368I	735	33.3031
gene_E_T9I	651	37.6736	2021-02-07	2022-02-14	372	orf1a_T4175I	702	31.0895				gene_ORF1a_T4175I	2021-07-12	2024-01-28
gene_S_D796Y	650	37.5505	2021-06-11	2022-02-14	248	orf1ab_S36P	675	30.0401
gene_S_E484A	649	37.5361	2021-03-10	2024-03-30	1116	gene_S_G252V	674	30.0223
gene_M_A63T	649	37.4928	2021-12-14	2022-02-14	62	gene_S_F456L	660	29.3725	2023-05-25	2024-05-31	372
gene_S_N764K	649	37.4928	2021-12-14	2022-02-14	62	gene_ORF8_G8*	638	28.908
gene_S_N679K	649	37.4495	2021-12-14	2022-02-14	62	gene_S_K444T	493	21.9697
gene_S_N969K	649	37.4495	2021-12-14	2022-02-14	62	gene_S_V83A	401	20.9948
gene_S_N440K	648	37.435	2021-01-07	2022-02-14	403	gene_S_K356T	415	18.6769	2022-10-20	2024-01-28	465
gene_S_Q954H	647	37.3988	2021-12-14	2022-02-14	62	gene_S_E554K	411	18.2829	2023-07-26	2024-03-30	248
orf1ab_I643V	647	37.3772	2021-12-14	2022-02-14	62	gene_S_P621S	411	18.1217	2023-03-24	2024-01-28	310
gene_S_G339D	644	37.355				gene_S_A570V	408	18.0132	2023-09-26	2024-01-28	124
orf1a_P3395H	645	37.348	2021-12-14	2022-02-14	62	gene_S_N450D	405	17.9601	2022-10-20	2024-03-30	527
gene_S_S373P	643	37.3186	2021-12-14	2022-02-14	62	gene_S_H245N	406	17.9408	2022-11-20	2024-01-28	434
gene_M_Q19E	641	37.3108	2021-12-14	2022-02-14	62	gene_M_D3H	404	17.8999	2022-08-19	2024-04-30	620
gene_S_S375F	609	35.3864	2021-12-14	2022-05-18	155	orf1a_V3593F	404	17.8682	2023-09-26	2024-01-28	124
gene_S_Q493R	546	31.6155				orf1a_N2526S	404	17.8209	2023-09-26	2024-01-28	124
gene_S_L452R	503	29.0583				gene_S_I332V	394	17.7158	2023-09-26	2024-03-30	186
gene_ORF3a_T223I	503	29.0248	2021-01-07	2022-05-18	496	gene_S_L452W	398	17.6968	2023-09-26	2024-01-28	124
orf1ab_T1240I	464	26.9298	2022-01-14	2022-05-18	124	gene_S_V127F	396	17.6235	2023-09-26	2024-03-30	186
gene_S_A27S	466	26.8898	2021-08-12	2022-05-18	279	orf1a_K1973R	396	17.4989	2023-09-26	2024-04-30	217
orf1a_G1307S	465	26.8786	2022-01-14	2022-05-18	124	gene_N_Q229K	392	17.4377				gene_N_Q229K	2021-09-12	2024-04-30
orf1ab_R392C	465	26.8476	2022-01-14	2022-05-18	124	orf1a_A211D	392	17.284	2023-09-26	2024-04-30	217
gene_S_T19I	465	26.8321	2022-01-14	2022-05-18	124	gene_S_R21T	384	17.1658				gene_S_R21T	2021-07-12	2024-01-28
gene_S_S371F	462	26.8293	2022-01-14	2022-05-18	124	gene_S_A264D	375	17.1468				gene_S_A264D	2021-02-07	2024-03-30
orf1a_S135R	461	26.6013	2022-01-14	2022-05-18	124	gene_S_S50L	343	16.8302	2023-09-26	2024-05-31	248
gene_N_S413R	456	26.5579	2022-01-14	2022-05-18	124	gene_M_A104V	374	16.809	2023-08-26	2024-04-30	248
gene_S_D405N	456	26.5579	2022-01-14	2022-05-18	124	orf1a_V1056L	370	16.6517	2023-09-26	2024-04-30	217
orf1a_L3027F	450	26.0718				gene_S_V445H	367	16.4206	2023-09-26	2024-03-30	186
orf1a_T842I	443	25.7259	2022-01-14	2022-05-18	124	gene_ORF7b_F19L	369	16.3709	2023-10-27	2024-05-31	217
gene_S_T376A	436	25.3488	2022-01-14	2022-06-18	155	orf1a_R3821K	362	16.321	2023-10-27	2024-01-28	93
gene_S_R408S	433	25.1306	2022-01-14	2022-06-18	155	gene_S_L216F	347	16.2911				gene_S_L216F	2021-06-11	2024-01-28
gene_S_V213G	428	24.7542	2022-01-14	2022-06-18	155	gene_S_P1143L	359	16.2223	2023-09-26	2024-03-30	186
gene_N_D377Y	422	24.4354				gene_S_N481K	359	16.2077	2023-09-26	2024-03-30	186
gene_S_Q498R	379	24.1709				gene_S_L455S	364	16.1922	2023-10-27	2024-03-30	155
gene_S_Y505H	378	24.0918				gene_M_T30A	342	16.1702	2023-09-26	2024-06-30	278
gene_M_I82T	410	23.6994				gene_S_E484K	358	16.1116
gene_N_D63G	400	23.0814				orf1a_L3829F	349	16.0755
gene_S_T19R	400	23.0814				gene_S_F157S	354	16.0544	2022-12-21	2024-03-30	465
orf1ab_P77L	400	23.0814				gene_S_R158G	355	16.0416	2023-08-26	2024-03-30	217
gene_S_P681R	399	23.0237	2021-06-11	2021-09-12	93	gene_S_S939F	342	15.9813				gene_S_S939F	2021-01-07	2024-04-30
RDPD_G671S	399	23.0237				gene_S_R403K	324	15.6371	2023-09-26	2024-06-30	278
gene_ORF3a_S26L	398	23.0058				orf1ab_M233I	328	14.5648
gene_ORF7a_T120I	392	22.8438				gene_N_E136D	324	14.3299
gene_ORF7a_V82A	384	22.6682				RDPD_Y273H	312	13.8605
gene_N_R203M	389	22.6558				orf1a_Q556K	300	13.5257
gene_S_T716I	379	21.8696				orf1ab_N268S	281	12.6009
gene_ORF8_R52I	370	21.4244				orf1a_G1819S	280	12.4169
gene_ORF8_Q27*	369	21.3542				gene_S_L455F	264	11.7438
orf1a_I2230T	369	21.3542				gene_S_F157L	231	10.4762
orf1a_T1001I	368	21.321				gene_ORF10_L37F	226	10.04
gene_ORF6_D61L	364	21.2741	2022-01-14	2024-05-31	868	orf1a_P1640S	217	9.60177
gene_S_D1118H	367	21.2261				gene_S_G257S	206	9.36789
gene_N_D3L	367	21.2016				orf1a_N4060S	211	9.31156
gene_N_S235F	364	21.1505				orf1a_S1221L	209	9.24779
gene_S_S982A	366	21.1194				gene_S_K147E	198	9.14972
orf1a_A1708D	365	21.1105				gene_S_W152R	197	9.06164
gene_S_A570D	364	21.0283				gene_S_F486S	196	8.81295
orf1a_P2287S	352	20.9649				gene_S_I210V	193	8.76078
gene_ORF8_Y73C	358	20.8625				gene_ORF10_S23F	193	8.56636
gene_N_G215C	354	20.427				orf1a_A690V	191	8.46256
orf1a_P2046L	352	20.3233				orf1ab_V783I	188	8.30022
orf1ab_A995V	352	20.3233				orf1a_Q1198K	172	8.11321
orf1a_A1306S	351	20.289				orf1ab_Q1502R	174	8.05556
orf1a_V2930L	348	20.2679				orf1a_A3143V	179	7.9344
orf1a_T3646A	348	20.1272				orf1a_A427V	163	7.33573
gene_ORF7b_T40I	344	19.9884				gene_S_N185D	162	7.327
orf1a_L3201F	342	19.7802				orf1ab_K1217R	165	7.32682
orf1a_T3090I	313	19.5992	2022-01-14	2022-05-18	124	RDPD_A529V	160	7.12695
gene_S_T95I	234	14.3032				gene_ORF3a_A110V	161	7.10817
gene_S_D950N	215	12.4277				gene_S_L858I	155	6.91039
gene_ORF8_K68*	181	10.897				gene_S_Q52H	140	6.90335
gene_S_G446S	185	10.6875	2021-12-14	2023-07-26	589	gene_ORF3a_A72T	156	6.8996
gene_S_A67V	184	10.6667				orf1a_A3548V	151	6.70813
gene_M_D3G	184	10.6481				orf1a_T2283I	126	6.10465
gene_S_T547K	184	10.6297				gene_S_V1104L	115	5.12249
orf1a_K856R	184	10.6236
gene_S_L981F	184	10.6174
orf1a_A2710T	184	10.6174	2021-12-14	2024-01-28	775
orf1a_I3758V	183	10.6148
gene_S_N856K	183	10.5658
gene_S_S371L	181	10.511
gene_S_A222V	181	10.4928
gene_S_G496S	120	7.54717
gene_ORF10_V30L	127	7.34954
gene_N_A220V	125	7.21293
gene_N_Q9L	105	6.05886
gene_S_R346K	101	6.0119
RDPD_L838I	103	5.94688
gene_S_F486V	99	5.72585
gene_M_D3N	92	5.32407
orf1a_P1803S	91	5.28455
orf1a_V1887I	87	5.07289
