# Supplementary material for: New Circulating Variants of SARS-CoV-2 in Asturias During the Period (2022–2024)
Source: Viruses. 2025 Nov 22;17(12):1531. doi: 10.3390/v17121531 (PMC12737691; doi:10.3390/v17121531)
Supplement: Supplementary file 1 [file viruses-17-01531-s001.zip › supplementary Table S4.xlsx]

## Sheet: Hoja1
Table S4. Number of pangolin lineages detected in Asturias from June 2022 to July 2024
lineage	44743	44775	44807	44836	44868	44899	44927	44958	44986	45017	45047	45078	45108	45139	45170	45200	45231	45261	45292	45323	45352	45383	45413	45444	45475	TOTAL	%
BA.5.1	44	35	40	10	9								1													139	6.12875
DV.7.1											3	19	34	52	14	10										132	5.82011
BQ.1.1			1	3	22	49	20	11	8	2	3	5														124	5.46737
XBB.1.5							2	3	33	20	14	13	4	11	4	2	5									111	4.89418
JN.1																	8	30	29	7	1	3	2	2	1	83	3.65961
KP.3.1																							15	25	18	58	2.55732
XBB.2.3.13								1	17	20	6	3	1													48	2.1164
EL.1							2	5	22	9	7															45	1.98413
BA.5.2.1	4	14	14	8	1							1														42	1.85185
JD.1.1														2	9	6	10	9								36	1.5873
BF.7		2	8	10	11	3																				34	1.49912
BA.5.2		12	18	2	1																					33	1.45503
BQ.1.1.15				1	12	10	7		2																	32	1.41093
JN.1.16																				5	4	1	16	6		32	1.41093
BA.5.1.5		1	13	9	5																					28	1.23457
JG.3																9	12	4	2	1						28	1.23457
BA.2.12.1	24	2	1																							27	1.19048
BA.2	17	2	1									3	1							1			1			26	1.14638
EG.5.1											1	1	4	9	8	3										26	1.14638
EG.5.1.1													1	4	14	4	1			1						25	1.10229
BA.4.6		1	9	12	2																					24	1.0582
BQ.1.18					1				1		6	16														24	1.0582
EG.5.1.3												1		9	9	1	1		1							22	0.970018
XBB.1.5.71										2	9	4	3	2	1											21	0.925926
BA.2.86.1															4	5	5	4						2		20	0.881834
EF.1					2	9	1	1	6																	19	0.837743
BQ.1				2	3	6	2	2	1		1	1														18	0.793651
DV.7.1.1													2	8	3	3	2									18	0.793651
EG.5.1.5													2	14	1											17	0.749559
BA.5.1.23	9	4	3																							16	0.705467
BQ.1.1.18					5	7	3	1																		16	0.705467
HK.3															4	5	3	4								16	0.705467
XBB.1.5.37									4	5	6	1														16	0.705467
XBB.1.5.77								1	10	3	2															16	0.705467
CH.1.1.28						1		5	9																	15	0.661376
HV.1															7	6	1	1								15	0.661376
XBB.1.16.11													1	9	3	1										14	0.617284
XBB.1.9.1									1	1	5	4	2	1												14	0.617284
XBB.2.3									1	2	2	4	2	2	1											14	0.617284
JN.1.31																	1	3	3	4	1	1				13	0.573192
BA.4.1	10	2																								12	0.529101
BE.1	3	4	5																							12	0.529101
EF.1.2					1		1	5	5																	12	0.529101
EG.6.1														8	3	1										12	0.529101
JN.1.32																		1	2			1	6	2		12	0.529101
JN.1.4																	2	3	5	1		1				12	0.529101
FL.4										1	6	1		1	2											11	0.485009
XCH.1														2	4	3	2									11	0.485009
BQ.1.1.66						3	3	2	2																	10	0.440917
BQ.1.14				2	3	4	1																			10	0.440917
CK.2.1.1			1		5	3			1																	10	0.440917
FL.3.2									3	4	2	1														10	0.440917
JN.1.1																	1	4	5							10	0.440917
JN.1.16.2																							9	1		10	0.440917
JN.1.50																							3	6	1	10	0.440917
XBB.1.5.8									10																	10	0.440917
BA.5.1.22	4	3	2																							9	0.396825
BA.5.1.3	3	5	1																							9	0.396825
BF.5			4	4	1																					9	0.396825
EG.1										4	3	1		1												9	0.396825
JN.1.4.5																1		5	2	1						9	0.396825
XBB.1.16												1		5	2	1										9	0.396825
XBB.1.5.1										8	1															9	0.396825
XBB.1.9.2									2	2	4					1										9	0.396825
EF.1.1					1	2	1	1	3																	8	0.352734
BA.2.23	7																									7	0.308642
BA.5	1		2	2								2														7	0.308642
BA.5.2.6			4	2	1																					7	0.308642
EG.1.4												2	4	1												7	0.308642
JN.3.1															1	6										7	0.308642
KP.3																						2	1	3	1	7	0.308642
KP.3.1.1																							1	6		7	0.308642
XBB.1.5.103															5	2										7	0.308642
BA.5.1.30	2	1	3																							6	0.26455
BF.7.5			2	4																						6	0.26455
EG.5.1.4														2	2	2										6	0.26455
EG.5.1.6														1	5											6	0.26455
FL.1.5.1													1	2		3										6	0.26455
FL.5								1	2	2	1															6	0.26455
JN.1.16.1																							5	1		6	0.26455
KP.3.1.3																								3	3	6	0.26455
KP.3.3																							2	3	1	6	0.26455
BA.2.36	5																									5	0.220459
BA.4	3		1									1														5	0.220459
BQ.1.1.45							3	2																		5	0.220459
BQ.1.1.47							1	1	3																	5	0.220459
DV.6								1	4																	5	0.220459
GE.1															5											5	0.220459
GF.1									4	1																5	0.220459
GK.1														2	1	2										5	0.220459
HK.6															3	2										5	0.220459
JN.1.22																		1	1	2	1					5	0.220459
KP.2																							3	1	1	5	0.220459
KS.1																								5		5	0.220459
XBB.1.16.6													1	2	2											5	0.220459
XBB.1.5.38										1	4															5	0.220459
XBB.1.5.66								1	1	3																5	0.220459
XBB.2.4							1		2		1			1												5	0.220459
BA.2.56	4																									4	0.176367
BA.4.7		1	3																							4	0.176367
BA.5.2.20		2	2																							4	0.176367
BE.1.1		3					1																			4	0.176367
BN.3.1				1	2	1																				4	0.176367
BQ.1.1.1						4																				4	0.176367
BQ.1.1.13								1	1	2																4	0.176367
CH.1.1						1		3																		4	0.176367
DV.7.1.3														2	2											4	0.176367
EG.5											1			2		1										4	0.176367
FL.25													4													4	0.176367
JN.1.15																			3					1		4	0.176367
KP.2.3																								4		4	0.176367
KP.3.2																							1	2	1	4	0.176367
XBB.1.16.1												2		1	1											4	0.176367
XBB.1.17.1									2	2																4	0.176367
XBB.1.22											1	2					1									4	0.176367
XBB.1.5.86								1		2			1													4	0.176367
XDK.3																							4			4	0.176367
XDK.5																								4		4	0.176367
BA.2.74	2	1																								3	0.132275
BA.2.75.2			1	2																						3	0.132275
BA.2.9	3																									3	0.132275
BF.11				2	1																					3	0.132275
BN.1.2					1	1	1																			3	0.132275
BN.1.5				2		1																				3	0.132275
BQ.1.13					2	1																				3	0.132275
EG.5.1.10														1	1			1								3	0.132275
FU.1												1	1	1												3	0.132275
GJ.1.2												1	1				1									3	0.132275
GK.4																3										3	0.132275
HP.1.1												3														3	0.132275
JN.1.11.1																							2	1		3	0.132275
JN.1.16.3																								2	1	3	0.132275
JN.1.3																							1	2		3	0.132275
JN.1.52																		1					2			3	0.132275
JN.1.54																				3						3	0.132275
JN.10																1	1	1								3	0.132275
XBB.1.16.17																	3									3	0.132275
XBB.1.5.5											2	1														3	0.132275
XBB.2				1	1		1																			3	0.132275
XBB.2.3.2													2	1												3	0.132275
XDD																		2	1							3	0.132275
BA.2.18	2																									2	0.0881834
BA.5.1.24		1	1																							2	0.0881834
BA.5.1.31			2																							2	0.0881834
BA.5.2.34				1		1																				2	0.0881834
BA.5.9	2																									2	0.0881834
BE.1.2.1					2																					2	0.0881834
BF.41		2																								2	0.0881834
BN.1.2.1					1	1																				2	0.0881834
BQ.1.10				1	1																					2	0.0881834
BQ.1.33							2																			2	0.0881834
CA.7						2																				2	0.0881834
CH.1.1.6									2																	2	0.0881834
DB.1						1	1																			2	0.0881834
DV.7													2													2	0.0881834
EG.13										2																2	0.0881834
EG.5.1.2															1	1										2	0.0881834
FL.1.5												1				1										2	0.0881834
FL.20														1	1											2	0.0881834
FL.3											2															2	0.0881834
GK.2.1														1			1									2	0.0881834
GS.4.1														1		1										2	0.0881834
HK.3.2																	2									2	0.0881834
HN.1														2												2	0.0881834
JD.1																	1		1							2	0.0881834
JN.1.11																							1	1		2	0.0881834
JN.1.13																							1	1		2	0.0881834
JN.1.39																			2							2	0.0881834
JN.1.42																					1	1				2	0.0881834
JN.1.43.1																		1		1						2	0.0881834
JN.1.45																			2							2	0.0881834
JN.1.58																		1	1							2	0.0881834
JN.1.8																				1				1		2	0.0881834
JN.1.9																		2								2	0.0881834
JN.3																1		1								2	0.0881834
KP.3.2.3																								2		2	0.0881834
XAN		1	1																							2	0.0881834
XAU	2																									2	0.0881834
XAZ		2																								2	0.0881834
XBB					1										1											2	0.0881834
XBB.1.16.15															2											2	0.0881834
XBB.1.5.28									2																	2	0.0881834
XBB.1.5.72												1			1											2	0.0881834
XBB.1.9								1			1															2	0.0881834
XBB.2.2							2																			2	0.0881834
XBB.2.3.8													1	1												2	0.0881834
XBK.1								1		1																2	0.0881834
BA.1.1									1																	1	0.0440917
BA.1.17			1																							1	0.0440917
BA.2.12	1																									1	0.0440917
BA.2.3.20					1																					1	0.0440917
BA.2.35	1																									1	0.0440917
BA.2.54	1																									1	0.0440917
BA.4.4		1																								1	0.0440917
BA.5.1.1		1																								1	0.0440917
BA.5.1.10				1																						1	0.0440917
BA.5.1.17		1																								1	0.0440917
BA.5.1.25					1																					1	0.0440917
BA.5.1.35	1																									1	0.0440917
BA.5.2.19			1																							1	0.0440917
BA.5.2.22			1																							1	0.0440917
BA.5.2.3	1																									1	0.0440917
BA.5.3.1																				1						1	0.0440917
BA.5.3.3			1																							1	0.0440917
BA.5.5	1																									1	0.0440917
BA.5.6			1																							1	0.0440917
BA.5.6.3					1																					1	0.0440917
BE.1.3		1																								1	0.0440917
BF.1	1																									1	0.0440917
BF.14				1																						1	0.0440917
BF.2					1																					1	0.0440917
BF.4			1																							1	0.0440917
BF.7.19							1																			1	0.0440917
BF.7.6				1																						1	0.0440917
BF.7.8				1																						1	0.0440917
BL.2			1																							1	0.0440917
BN.1.2.2					1																					1	0.0440917
BN.1.3.1					1																					1	0.0440917
BN.1.4					1																					1	0.0440917
BN.1.4.2							1																			1	0.0440917
BQ.1.1.26							1																			1	0.0440917
BQ.1.1.32							1																			1	0.0440917
BQ.1.1.4					1																					1	0.0440917
BQ.1.1.42							1																			1	0.0440917
BQ.1.1.69						1																				1	0.0440917
BQ.1.1.8					1																					1	0.0440917
BQ.1.15					1																					1	0.0440917
BQ.1.2					1																					1	0.0440917
BQ.1.3.1					1																					1	0.0440917
BQ.1.3.2			1																							1	0.0440917
BQ.1.4									1																	1	0.0440917
BQ.1.5					1																					1	0.0440917
BQ.1.8					1																					1	0.0440917
CJ.1.2						1																				1	0.0440917
CP.2					1																					1	0.0440917
CR.2					1																					1	0.0440917
DV.1.1									1																	1	0.0440917
DV.3.1									1																	1	0.0440917
DV.6.2												1														1	0.0440917
EF.3						1																				1	0.0440917
EG.1.3									1																	1	0.0440917
EG.1.5												1														1	0.0440917
EG.1.6												1														1	0.0440917
EG.10.1															1											1	0.0440917
EG.2													1													1	0.0440917
EG.4											1															1	0.0440917
EG.4.3														1												1	0.0440917
FE.1.1.1												1														1	0.0440917
FL.1.5.2																		1								1	0.0440917
FL.15.1.1																1										1	0.0440917
FL.19.1													1													1	0.0440917
FL.2													1													1	0.0440917
FL.2.3											1															1	0.0440917
FL.3.3											1															1	0.0440917
FL.31											1															1	0.0440917
FV.1												1														1	0.0440917
FY.5														1												1	0.0440917
GE.1.1															1											1	0.0440917
GJ.2															1											1	0.0440917
GJ.5.1															1											1	0.0440917
GK.1.1															1											1	0.0440917
GK.2												1														1	0.0440917
GR.1												1														1	0.0440917
GW.3									1																	1	0.0440917
GY.1														1												1	0.0440917
HH.2														1												1	0.0440917
HK.7															1											1	0.0440917
HT.2										1																1	0.0440917
HZ.2														1												1	0.0440917
JF.1															1											1	0.0440917
JN.1.18																					1					1	0.0440917
JN.1.18.2																									1	1	0.0440917
JN.1.20																							1			1	0.0440917
JN.1.39.1																							1			1	0.0440917
JN.1.48																									1	1	0.0440917
JN.1.59																		1								1	0.0440917
JN.12																						1				1	0.0440917
JN.5																	1									1	0.0440917
KP.1																						1				1	0.0440917
KP.1.1																								1		1	0.0440917
KP.1.1.1																								1		1	0.0440917
KP.1.2																								1		1	0.0440917
KP.4																						1				1	0.0440917
KP.5																								1		1	0.0440917
LN.1																								1		1	0.0440917
LP.1.1																									1	1	0.0440917
Unassigned																	1									1	0.0440917
XBB.1							1																			1	0.0440917
XBB.1.16.12													1													1	0.0440917
XBB.1.16.19										1																1	0.0440917
XBB.1.16.2														1												1	0.0440917
XBB.1.16.21													1													1	0.0440917
XBB.1.19.1															1											1	0.0440917
XBB.1.33													1													1	0.0440917
XBB.1.45.1											1															1	0.0440917
XBB.1.5.100													1													1	0.0440917
XBB.1.5.16										1																1	0.0440917
XBB.1.5.43											1															1	0.0440917
XBB.1.5.46										1																1	0.0440917
XBB.1.5.56										1																1	0.0440917
XBB.1.5.59													1													1	0.0440917
XBB.1.5.63											1															1	0.0440917
XBB.1.5.67												1														1	0.0440917
XBB.1.5.7										1																1	0.0440917
XBB.1.5.73											1															1	0.0440917
XBB.2.3.3												1														1	0.0440917
XBF									1																	1	0.0440917
XBU									1																	1	0.0440917
XCL															1											1	0.0440917
XDD.1																					1					1	0.0440917
XDD.1.1																							1			1	0.0440917
XDK																							1			1	0.0440917
XDV.1																								1		1	0.0440917
																										2268
