# Supplementary material for: New Circulating Variants of SARS-CoV-2 in Asturias During the Period (2022–2024)
Source: Viruses. 2025 Nov 22;17(12):1531. doi: 10.3390/v17121531 (PMC12737691; doi:10.3390/v17121531)
Supplement: Supplementary file 1 [file viruses-17-01531-s001.zip › Supplementary Table S5.xlsx]

## Sheet: Hoja1
Table S5. New circulating variants from 2020 to 2024 in Asturias
Pangolin lineage	Gained mutations	Number of isolates	Country	First detection date	Last detection date
BA.4.1	NSP13_V157L	8	Spain	2022-07-14	2022-08-15
BA.4.6	NSP2_G265S + NSP3_D112N + ORF7a_Q94L	7	Spain	2022-08-31	2022-10-17
BE.1	ORF3a_T270I + ORF3a_V273L	7	Spain	2022-07-30	2022-09-08
BF.7	NSP4_A128V + S_Q675H + S_P1263Q	53	Spain	2022-09-15	2023-01-10
			Italy
			Sweden
			USA
			Denmark
			Austria
			France
			Canada
			Czech_Republic
			Ireland
			Singapore
			South_Korea
BQ.1.1.15	NSP3_T1203I	11	Spain	2022-10-28	2023-01-16
BQ.1.1.66	NSP3_E387D + NSP9_G38V + NSP10_T115II	12	Spain	2022-12-14	2023-03-15
CH.1.1.28	NSP16_K160R	14	Spain	2023-02-24	2023-03-22
CK.2.1.1	S_V1264L + ORF8_D119Y	8	Spain	2022-11-08	2022-12-28
DV.7.1	NSP3_R1297G + ORF3a_Q185H	6	Spain	2023-07-15	2023-08-31
DV.7.1	NSP14_N71S	14	Spain	2023-07-10	2023-12-19
DV.7.1	NSP8_P10S + NSP3_D1764G	31	Spain	2023-07-18	2023-12-04
			Austria
			Germany
			Italy
			Netherlands
			USA
			France
EG.5.1.5	S_N354K + N_P151S	26	Spain	2023-07-25	2023-09-01
			Denmark
			USA
EF.1.2	S_D253G + NSP4_V13I + ORF3a_D155Y	15	Spain	2023-01-23	2023-03-29
			Canada
EG.1.4	NSP12_S4621N + S_A845S	6	Spain	2023-06-20	2023-08-03
EG.6.1	NSP3_S1428L	14	Spain	2023-08-03	2023-12-19
			New Zealand
			USA
EL.1	NSP14_A320T + NSP2_G265S + NSP3_T970M	8	Spain	2023-03-03	2023-05-29
			Germany
EL.1	NSP2_T103I + NSP3_T720I	39	Spain	2023-02-02	2023-05-19
			Canada
			United Kingdom
XBB.1.5.1	NSP15_D36G + NSP3_S126LL + NSP1_V121A + ORF8_P38S	7	Spain	2023-04-17	2023-05-04
XBB.1.5.71	NSP15_P205S + NSP2_L24F	6	Spain	2023-07-30	2023-09-27
XBB.1.5.37	NSP9_T21I	9	Spain	2023-03-17	2023-05-03
XBB.1.5.77	S_G252V + NSP2_E574D + ORF7a_L5F + ORF7a_T28I	6	Spain	2023-03-12	2023-04-07
XBB.2.3	E_T9V + NSP3_N1680K + NSP3_Y1535H + ORF10_I27T	5	Spain	2023-06-24	2023-08-11
XBB.2.3.13	NSP2_A357S	74	Spain	2023-02-27	2023-10-05
			France
			Austria
			Canada
			Japan
			USA
XBB.2.3.13	NSP3_Q167R	10	Spain	2023-04-19	2023-07-31
XBB.2.3.13	NSP2_A357S + NSP6_F235L + S_A701V	14	Spain	2023-03-29	2023-04-24
HV.1	NSP14_P203L	21	Spain	2023-09-12	2024-01-01
			USA
			Netherlands
			CostaRica
			Canada
XBB.1.5	NSP3_T970M + NSP12_A4774V	6	Spain	2023-03-14	2023-04-13
XBB.1.5	NSP3_V1673I + ORF3a_L140F	16	Spain	2023-07-26	2023-10-27
			Shanghai
JG.3	NSP3_V1385I	8	Spain	2023-10-31	2024-01-22
JN.1	S_F486V	8	Spain	2024-01-19	2024-01-25
JN.1.16.2	S_A67V + S_V445P + S_L249F	8	Spain	2024-05-19	2024-05-25
BA.5.1	NSP12_M5021V	69	Spain	2022-06-01	2022-11-16
			USA
			Canada
			France
			Germany
			Ireland
BA.5.2.1	NSP3_S454G	14	Spain	2022-08-19	2022-12-01
			USA
BA.5.2.6	NSP3_M988L	233	Mauritius	2022-07-08	2023-02-24
			Germany
			United Kingdom
			France
			Finland
			Spain
			Reunion
			Sweden
			Canada
			Greece
			Italy
			Netherlands
			Austria
			Denmark
			Luxembourg
			Israel
			Australia
			Belgium
			Iceland
			South Africa
			USA
BF.5	S_D80E + S_A701V + NSP1_G94C	13	Spain	2022-08-09	2022-11-08
			Germany
			Israel
			Canada
BF.7	NSP14_P203L	45	Spain	2022-06-19	2023-01-18
			USA
			Germany
			China
			United Kingdom
			Puerto Rico
			Austria
			Japan
			Netherlands
			Sweden
BQ.1.18	NSP14_I15T	121	Spain	2022-10-05	2023-06-29
			Austria
			Belgium
			Czech_Republic
			Germany
			Italy
			Netherlands
			Switzerland
			United Kingdom
			France
			Greece
			Japan
			Slovakia
			Sweden
			USA
BQ.1.1.18	S_T547I	18	Spain	2022-10-20	2023-02-11
			USA
			Austria
			Francia
DV.7.1	NSP3_E119K	34	Spain	2023-07-26	2023-09-28
			Australia
			United Kingdom
			Germany
			Japan
			Sweden
EG.5.1.3	NSP3_I541V	12	Spain	2023-08-15	2023-10-30
			Belgium
			United Kingdom
			France
			Mexico
			Romania
EG.5.1	ORF3a_D27H	459	Spain	2023-05-18	2024-01-04
			USA
			United Kingdom
			Japan
			South Korea
			Canada
			Australia
			Italy
			Germany
			Ireland
			Greece
			France
			Croatia
			Brunei
			Ecuador
			Netherlands
			Turkey
			New Zealand
			Sweden
			Denmark
			Slovenia
			Poland
			Luxembourg
			Israel
			Switzerland
			Puerto Rico
			Portugal
			Peru
			Palestine
			Mexico
			Malaysia
			Hong Kong
			Czech Republic
			Colombia
			China
			Belgium
			Austria
XBB.1.16.11	NSP2_N254S	744	Spain	2023-06-12	2024-01-09
			USA
			England
			France
			Scotland
			Wales
			Slovenia
			Switzerland
			Belgium
			Germany
			Canada
			Italy
			Sweden
			Denmark
			Austria
			Croatia
			Ireland
			Romania
			Netherlands
			Poland
			Israel
			Luxembourg
			Turkey
			Australia
			Bulgaria
			Canary
			Greece
			Japan
			New Zealand
			Norway
			Africa
			Chile
			Korea
			Peru
			Singapore
			Slovakia
			South Africa
			South Korea
			Ukraine
FL.5	NSP14_Q22H + NSP3_P153L	244	Spain	2023-01-17	2023-12-22
			France
			Germany
			Netherlands
			Japan
			Austria
			USA
			Australia
			Singapore
			Malaysia
			England
			Canada
			India
			Indonesia
			Pakistan
			Reunion
			Shanghai
			Beijing
			Belgium
			Hubei
			Italy
			Luxembourg
			Norway
			Portugal
			Scotland
			Slovakia
			South_Korea
			Yunnan
			Bahrain
			Brunei
			Denmark
			Finland
			Guangdong
			Israel
			Kazakhstan
			New_Zealand
			Oman
			Thailand
			Ukraine
XBB.1.5.8	NSP14_V328F	104	Spain	2022-12-17	2023-04-19
			USA
			Denmark
			Germany
			Luxembourg
			Netherlands
			Austria
			England
			France
			Switzerland
			Sweden
			Philippines
			Ireland
			Australia
XBB.1.5.71	NSP1_P6S + NSP12_I4563M	281	Spain	2023-02-03	2023-11-16
			Denmark
			England
			MC
			MD
			PV
			USA
			VC
			Austria
			Canada
			France
			Germany
			Ireland
			Israel
			Italy
			Netherlands
			Scotland
			Wales
XBB.1.5.71	NSP1_P6S + ORF3a_Q57H + NSP12_I4563M	138	Spain	2023-02-25	2023-09-19
			Austria
			Belgium
			Canada
			Czech_Republic
			England
			Greece
			Israel
			Italy
			Luxembourg
			Scotland
			Shanghai
			Sweden
			USA
XBB.1.5	NSP2_S591I + NSP3_N1322S	1028	Spain	2022-12-26	2023-10-19
			Portugal
			France
			USA
			CanaryIslands
			Canada
			England
			Sweden
			SouthKorea
			Norway
			Ireland
			Germany
			Italy
			Austria
			Luxembourg
			CaboVerde
			Japan
			Switzerland
			Scotland
			Netherlands
			Denmark
			Israel
			Australia
			Wales
			Belgium
			Zhejiang
			Ukraine
			Slovenia
			Singapore
			Shanghai
			Poland
			Malaysia
			Greece
			FrenchGuiana
			Finland
			ElSalvador
XBB.1.5	NSP3_T1203I	206	Spain	2022-12-09	2023-10-26
			USA
			France
			Canary_Islands
			Greece
			Mexico
			Austria
			England
			Panama
			Canada
			Costa_Rica
			Lithuania
			Luxembourg
			Peru
			Portugal
			Sweden
			Ukraine
XBB.1.5	NSP5_V35L	858	Spain	2022-12-04	2023-08-28
			USA
			Canada
			Austria
			France
			Scotland
			Reunion
			England
			Switzerland
			Sweden
			Italy
			Romania
			Australia
			Finland
			Japan
			Luxembourg
			Norway
			Germany
			Iran
			Mexico
			Netherlands
			Argentina
			Colombia
			Costa_Rica
			Cote_dIvoire
			Denmark
			Iceland
			Ireland
			Israel
			Kazakhstan
			Portugal
			South_Korea
			Wales
JG.3	ORF3a_S171L	49	Spain	2023-09-20	2024-01-18
			Ireland
			Singapore
			Denmark
			Sweden
			Wales
JD.1.1	ORF3a_M260K	295	Spain	2023-08-07	2024-02-02
			USA
			Canada
			Germany
			France
			England
			Italy
			Luxembourg
			Netherlands
			Sweden
			Switzerland
			Belgium
			Scotland
			Australia
			Austria
			Brazil
			Ecuador
			Japan
			Poland
			Denmark
			Greece
			Northern_Ireland
			Shanghai
			Slovenia
			South_Korea
			Ukraine
			Finland
			Iceland
			Macedonia
			Malaysia
			New_Zealand
			South_Africa
			Wales
JN.1.31	S_T572I	26	Spain	2023-11-28	2024-03-13
			Canada
			Scotland
			USA
JN.1.16.1	NSP3_S1428L + NSP5_K90R + NSP6_L37F + S_F59S	6	Spain	2024-03-24	2024-05-19
			Israel
JN.1.16	S_A67V + S_L249F + S_V445P	60	Spain	2024-03-22	2024-05-26
			USA
			France
			Canada
			England
			Ireland
			Sweden
			Australia
			Denmark
			Germany
			Norway
JN.1.32	S_F456L	631	Spain	2024-01-14	2024-06-13
			Australia
			USA
			United Kingdom
			China
			France
			South Korea
			Japan
			Canada
			Israel
			Netherlands
			Sweden
			Ireland
			Italy
			Singapore
			Germany
			New Zealand
			Russia
			Thailand
			Colombia
			Kenya
			Portugal
			Switzerland
			Taiwan
